# Supplementary material for: Constitutive activation of two-component systems reveals regulatory network interactions in Streptococcus agalactiae
Source: Nat Commun. 2024 Oct 24;15:9175. doi: 10.1038/s41467-024-53439-3 (PMC11502775; doi:10.1038/s41467-024-53439-3)
Supplement: Supplementary file 11 — Source Data [file 41467_2024_53439_MOESM11_ESM.xlsx]

## Sheet: Figure 1b
Figure 1b: Fitness value for all HK+ mutants.
Biological replica	WT	CovST282A	CiaHT228A	DltST184A	SaeST133A	HssST150A	VicKT221A	PhoST345A	LiaSQ149A	HK10655T267A	HK11030T245A	BceSV124A	RelST208A	HK02290H188A	VncST245A
1	1.01	1.21	1.14	1.08	0.78	1.03	0.79	1.05	0.93	0.91	1.03	0.95	1.03	1.05	1.03
2	0.98	1.18	1.11	1.1	0.79	1.05	0.77	1.06	0.92	1.05	1.02	0.98	1.02	1.01	1.02
3	1.01	1.15	1.13	1.06	0.78	1.06	0.75	1.06	0.97	1.04	1.04	0.97	1.06	1.02	1.01
4	1	1.21	1.14	1.01	0.79	1.03	0.74	1.06	0.94	1.03	1.04	0.97	1.05	0.98	1.02
5	1.03	1.09	1.09	1.03	0.77	1.05	1.03	1.05	0.91	0.9	0.96	0.96	1.01	0.98	1.01
6	0.95	1.06	1.09	1.04	0.78	1.06	0.76	1.06	0.91	1.05	0.95	0.96	0.94	1.01	1.03
7	0.99	1.11	1.1	1	0.77	1.06	0.96	1.07	0.94	1.04	0.99	0.91	0.96	0.96	0.99
8	1.03	1.12	1.08	1.02	0.76	1.04	0.97	1.05	0.94	1	1.03	0.9	0.97	1.02	1.01
9	1
10	1.04
11	1.02
12	1.04
13	0.95
14	0.99
15	0.98
16	0.99
Mean	1.00062	1.14125	1.11	1.0425	0.7775	1.0475	0.84625	1.0575	0.9325	1.0025	1.0075	0.95	1.005	1.00375	1.015
SD	0.027921	0.0556616	0.0239046	0.0349489	0.010351	0.0128174	0.118916	0.00707107	0.0198206	0.0622782	0.0361544	0.029277	0.0437526	0.0287539	0.0130931

## Sheet: Figure 1d
Figure 1d: Phos-Tag western-blot with anti-FLAG antibodies
ANTI-FLAG antibody produced in rabbit - polyclonal - unconjugated - affinity isolated - Millipore / Sigma-Aldrich F7425
Secondary antibody: IRDye 800CW Goat anti-Rabbit IgG, Li-Cor 926-32211

## Sheet: Figure 3
Figure 3 (a/b/c): CovRD53A versus CovST282A RNA-seq analysis
The raw RNA-seq data are available in the Gene Expression Omnibus database under accession codeGEO accession number GSE158049
Light red shading: FC > 2 ; red shading: FC > 3
Light green shading: FC < 0.5 ; green shading: FC < 0.33
Blue shading: p-adj < 0.0001
Locus_tag	Normalized WT	Normalized CovR_D53A	Normalized CovS_T282A	CovR_D53A vs WT FC	CovR_D53A vs WT log2FC	CovR_D53A vs WT padj	CovS_T282A vs WT FC	CovS_T282A vs WT log2FC	CovS_T282A vs WT padj	CovS_T282A vs CovR_D53A FC	CovS_T282A vs CovR_D53A log2FC	CovS_T282A vs CovR_D53A padj	CovR regulon (ChiP-seq)	MGE	Product
BQ8897_RS10700	458	114489	366	247.524	7.951	0	0.777	-0.364	0.0859697	0.003	-8.315	0	Direct		pathogenicity protein
BQ8897_RS01270	323	60711	480	187.007	7.547	0	1.481	0.567	5.21934e-06	0.008	-6.98	0	Direct		hypothetical protein
BQ8897_RS04945	67	10984	213	164.288	7.36	0	3.131	1.647	1.16629e-19	0.019	-5.714	0	Direct		hypothetical protein
BQ8897_RS04950	51	6166	152	123.879	6.953	1.95215e-149	2.975	1.573	1.07814e-07	0.024	-5.38	4.31211e-102	Direct		hypothetical protein
BQ8897_RS02690	402	45786	135	114.072	6.834	0	0.336	-1.575	1.01714e-49	0.003	-8.409	0	Direct		alpha/beta hydrolase
BQ8897_RS08065	51	4591	177	92.278	6.528	3.39932e-220	3.45	1.786	1.92579e-15	0.037	-4.741	7.63461e-149	Direct		DUF4956 domain-containing protein
BQ8897_RS08060	196	16144	473	82.741	6.371	0	2.41	1.269	8.92964e-19	0.029	-5.102	0	Direct		hypothetical protein
BQ8897_RS08045	16	1241	39	82.326	6.363	2.11542e-88	2.557	1.355	0.000478369	0.031	-5.009	4.20202e-74	Direct		hypothetical protein
BQ8897_RS08050	194	15879	407	81.959	6.357	0	2.089	1.063	2.30768e-12	0.025	-5.294	0	Direct		glycosyltransferase family 2 protein
BQ8897_RS08070	58	4668	167	81.746	6.353	1.43727e-276	2.904	1.538	9.53037e-15	0.036	-4.815	4.51344e-207	Direct		VTC domain-containing protein
BQ8897_RS09870	176	14008	330	81.008	6.34	1.04862e-191	1.922	0.943	0.000111485	0.024	-5.397	9.63059e-145	Direct		hypothetical protein
BQ8897_RS08055	455	35555	912	78.007	6.286	0	2.004	1.003	1.28171e-22	0.026	-5.282	0	Direct		hypothetical protein
BQ8897_RS02910	1251	70065	751	55.8	5.802	0	0.6	-0.738	4.24515e-14	0.011	-6.54	0	Direct		NA
BQ8897_RS02625	810	27132	790	33.577	5.069	3.74192e-230	0.988	-0.017	0.947241	0.029	-5.086	4.6789e-231	Direct		hypothetical protein
BQ8897_RS04215	97	2621	58	27.146	4.763	3.12838e-188	0.6	-0.737	0.000911047	0.022	-5.499	5.33783e-209	Direct		DNA/RNA non-specific endonuclease
BQ8897_RS04095	63	1639	40	25.757	4.687	9.49057e-130	0.632	-0.663	0.0161099	0.025	-5.35	8.83503e-142	Direct		acyl carrier protein
BQ8897_RS04105	721	17296	415	23.755	4.57	8.27478e-195	0.573	-0.803	3.48673e-06	0.024	-5.373	2.53735e-260	Direct		ABC transporter ATP-binding protein
BQ8897_RS04085	161	3765	133	23.568	4.559	2.32323e-67	0.832	-0.266	0.46296	0.035	-4.824	2.46292e-74	Direct		hypothetical protein
BQ8897_RS04110	654	15277	362	23.231	4.538	1.39058e-208	0.555	-0.849	3.0868e-07	0.024	-5.387	1.9381e-281	Direct		ABC transporter permease
BQ8897_RS04080	135	3133	98	23.106	4.53	1.06344e-144	0.721	-0.473	0.0443945	0.031	-5.003	8.92298e-164	Direct		hypothetical protein
BQ8897_RS05875	18	398	53	22.601	4.498	2.73657e-46	3.027	1.598	9.40093e-06	0.134	-2.9	1.68086e-26	Direct		fibronectin-binding protein
BQ8897_RS04120	1055	23645	526	22.271	4.477	3.22567e-285	0.497	-1.009	9.74834e-14	0.022	-5.486	0	Direct		aminomethyl transferase family protein
BQ8897_RS04125	3063	67688	1306	21.907	4.453	0	0.424	-1.236	3.36571e-25	0.019	-5.69	0	Direct		hypothetical protein
BQ8897_RS04100	314	6836	147	21.46	4.424	8.91703e-154	0.467	-1.098	1.2965e-08	0.022	-5.522	2.77316e-218	Direct		beta-hydroxyacyl-ACP dehydratase
BQ8897_RS04115	1747	37935	864	21.386	4.419	5.67743e-293	0.49	-1.03	1.88167e-15	0.023	-5.449	0	Direct		hypothetical protein
BQ8897_RS04090	365	7659	182	20.69	4.371	1.9933e-154	0.497	-1.01	9.82479e-08	0.024	-5.38	5.10941e-217	Direct		SDR family oxidoreductase
BQ8897_RS04135	755	15422	405	20.284	4.342	0	0.533	-0.908	2.52289e-16	0.026	-5.25	0	Direct		hypothetical protein
BQ8897_RS04130	1395	27842	743	19.922	4.316	0	0.532	-0.911	1.03151e-15	0.027	-5.227	0	Direct		hypothetical protein
BQ8897_RS03990	574	5928	487	10.331	3.369	0	0.847	-0.24	0.0288415	0.082	-3.609	0	Direct		YSIRK-targeted surface antigen transcriptional regulator
BQ8897_RS05655	2506	25794	1117	10.292	3.363	9.57388e-232	0.445	-1.168	2.01177e-26	0.043	-4.532	0	Direct		CPBP family intramembrane metalloprotease
BQ8897_RS03985	236	2301	178	9.755	3.286	3.6641e-118	0.763	-0.39	0.0339666	0.078	-3.676	3.84941e-140	Direct		NA
BQ8897_RS04000	86	836	108	9.708	3.279	7.88506e-67	1.256	0.329	0.19998	0.129	-2.95	1.96246e-56	Direct		hypothetical protein
BQ8897_RS09785	3520	33848	3674	9.618	3.266	0	1.045	0.064	0.477091	0.109	-3.202	0	Direct		endopeptidase
BQ8897_RS04635	387	3662	294	9.459	3.242	1.80717e-166	0.76	-0.397	0.00709785	0.08	-3.638	1.12514e-199	Direct		cell wall surface anchor
BQ8897_RS04630	1061	9855	820	9.276	3.214	6.52524e-234	0.771	-0.375	0.00127464	0.083	-3.588	1.6268e-284	Direct		NA
BQ8897_RS03995	471	3694	504	7.832	2.969	1.04407e-169	1.067	0.094	0.535704	0.136	-2.875	2.41401e-159	Direct		cell wall surface anchor protein
BQ8897_RS03040	4071	31522	2921	7.744	2.953	0	0.718	-0.479	1.36427e-16	0.093	-3.432	0	Direct		NA
BQ8897_RS04010	40	293	54	7.601	2.926	6.47652e-15	1.442	0.528	0.274565	0.19	-2.398	7.76934e-11	Direct		class C sortase
BQ8897_RS04005	61	463	90	7.487	2.904	2.3624e-41	1.456	0.542	0.0477009	0.194	-2.363	8.58473e-30	Direct		class C sortase
BQ8897_RS04015	203	1397	290	6.769	2.759	3.73059e-73	1.405	0.491	0.0074522	0.208	-2.268	8.78452e-52	Direct		cell wall surface anchor protein
BQ8897_RS04625	1197	7018	952	5.9	2.561	3.40673e-75	0.809	-0.305	0.076209	0.137	-2.866	2.24472e-93	Direct		membrane protein
BQ8897_RS04020	76	446	96	5.846	2.547	6.24699e-36	1.262	0.335	0.217205	0.216	-2.212	1.41547e-28	Direct		class C sortase
BQ8897_RS04650	91	429	124	4.716	2.237	1.22595e-16	1.351	0.434	0.204105	0.286	-1.804	1.4789e-11	Direct		ABC transporter ATP-binding protein
BQ8897_RS10135	377	1748	317	4.698	2.232	1.7592e-32	0.854	-0.228	0.357039	0.182	-2.46	4.50356e-39	Direct		DNA-binding response regulator
BQ8897_RS04655	170	677	193	3.988	1.996	9.72661e-26	1.134	0.181	0.487403	0.284	-1.815	7.84815e-22	Direct		ABC transporter permease
BQ8897_RS06775	10025	40218	9940	3.915	1.969	8.78382e-34	0.994	-0.009	0.971629	0.254	-1.978	2.13028e-34	Direct		peptidase C5
BQ8897_RS04660	352	1375	403	3.904	1.965	1.90335e-20	1.141	0.19	0.501699	0.292	-1.775	4.07904e-17	Direct		hypothetical protein
BQ8897_RS10130	1196	4491	843	3.755	1.909	2.1349e-48	0.701	-0.512	0.000560553	0.187	-2.421	2.06668e-76	Direct		GHKL domain-containing protein
BQ8897_RS04155	270	969	171	3.582	1.841	7.52753e-41	0.631	-0.663	4.84994e-05	0.176	-2.504	4.52006e-69	Direct		NA
BQ8897_RS04140	33	109	15	3.378	1.756	0.000413458	0.471	-1.086	0.0763615	0.139	-2.843	1.88525e-08	Direct		hypothetical protein
BQ8897_RS04150	378	1218	157	3.217	1.686	4.85841e-31	0.414	-1.274	6.10531e-15	0.129	-2.959	2.78524e-83	Direct		peptidase S8
BQ8897_RS04145	135	419	50	3.103	1.634	4.71578e-14	0.371	-1.429	1.9164e-08	0.12	-3.063	2.06932e-39	Direct		hypothetical protein
BQ8897_RS02735	57	123	98	2.164	1.114	0.000202086	1.731	0.792	0.0168889	0.8	-0.322	0.306607	Direct		YSIRK signal domain/LPXTG anchor domain surface protein
BQ8897_RS10600	12569	385	1778	0.031	-5.03	0	0.142	-2.819	9.3023e-265	4.63	2.211	1.10792e-128	complex positive		hypothetical protein
BQ8897_RS10595	6987	199	881	0.029	-5.124	0	0.127	-2.976	9.07097e-157	4.431	2.148	1.14009e-64	complex positive		rhodanese-like domain-containing protein
BQ8897_RS02070	20	146	87	8.34	3.06	1.45144e-06	5.639	2.496	0.000215254	0.676	-0.564	0.404118	complex		isoprenylcysteine carboxyl methyltransferase
BQ8897_RS06780	130	629	95	4.769	2.254	2.83564e-21	0.729	-0.455	0.136489	0.153	-2.709	2.19576e-29	complex	ISLre2 family transposase	hypothetical protein
BQ8897_RS10265	332	770	286	2.375	1.248	8.84317e-08	0.879	-0.187	0.542046	0.37	-1.435	4.96672e-10	complex	MGE	hypothetical protein
BQ8897_RS06395	11833	13889	7078	1.173	0.231	0.00130882	0.598	-0.741	1.91033e-27	0.51	-0.972	4.51847e-48	complex		N-acylneuraminate cytidylyltransferase
BQ8897_RS06400	5570	6374	3601	1.144	0.194	0.0185833	0.646	-0.63	2.52289e-16	0.565	-0.824	2.72665e-28	complex		neuD protein
BQ8897_RS10790	677	761	872	1.128	0.174	0.454845	1.308	0.388	0.0716759	1.16	0.214	0.299965	complex		peroxide stress protein YaaA
BQ8897_RS01845	19	21	34	1.111	0.152	0.855331	1.764	0.819	0.226176	1.587	0.667	0.282079	complex		hypothetical protein
BQ8897_RS03225	4210	4579	3798	1.082	0.114	0.334441	0.901	-0.151	0.197958	0.832	-0.265	0.00829734	complex		UDP-N-acetylmuramoyl-L-alanine--D-glutamate ligase
BQ8897_RS06405	13732	14681	8520	1.068	0.096	0.244859	0.621	-0.688	1.89376e-23	0.581	-0.783	4.30335e-31	complex		UDP-N-acetylglucosamine 2-epimerase (hydrolyzing)
BQ8897_RS10610	569	601	536	1.057	0.08	0.657744	0.944	-0.083	0.648821	0.893	-0.163	0.270842	complex		topology modulation protein
BQ8897_RS06435	1404	1424	1279	1.049	0.07	0.850027	0.956	-0.066	0.855869	0.911	-0.135	0.653237	complex		capsule biosynthesis protein CapK
BQ8897_RS03230	3253	3409	3156	1.044	0.061	0.618966	0.964	-0.054	0.672682	0.923	-0.115	0.263356	complex		undecaprenyldiphospho-muramoylpentapeptide beta-N- acetylglucosaminyltransferase
BQ8897_RS06450	8266	8424	6443	1.026	0.037	0.831748	0.785	-0.348	0.00907394	0.766	-0.385	0.00159223	complex		sugar transferase
BQ8897_RS06425	1796	1760	1791	1.024	0.034	0.935768	1.053	0.074	0.8474	1.028	0.04	0.91028	complex		glycosyltransferase family 2 protein
BQ8897_RS06470	9405	9571	6889	1.019	0.027	0.837218	0.733	-0.448	2.22209e-06	0.72	-0.475	1.53565e-07	complex		LytR family transcriptional regulator
BQ8897_RS06445	3813	3881	2402	1.015	0.021	0.864126	0.631	-0.664	7.47382e-16	0.622	-0.685	2.01853e-17	complex		UDP-N-acetylglucosamine--LPS N-acetylglucosamine transferase
BQ8897_RS06465	3558	3497	3278	1.006	0.008	0.981878	0.951	-0.073	0.807981	0.945	-0.081	0.750651	complex		hypothetical protein
BQ8897_RS03235	3381	3409	3325	1.003	0.004	0.976407	0.977	-0.033	0.788976	0.974	-0.037	0.720056	complex		cell division protein FtsQ
BQ8897_RS06410	11437	11373	7130	0.994	-0.009	0.938298	0.624	-0.68	1.04792e-18	0.628	-0.671	6.66372e-19	complex		N-acetylneuraminate synthase
BQ8897_RS06415	6070	5961	5113	0.994	-0.008	0.976407	0.858	-0.221	0.270223	0.863	-0.213	0.240297	complex		phage capsid assembly protein
BQ8897_RS01850	33	33	43	0.993	-0.01	0.988858	1.29	0.368	0.49706	1.3	0.378	0.432992	complex		hypothetical protein
BQ8897_RS09725	1724	1707	1786	0.987	-0.018	0.899522	1.034	0.048	0.730719	1.047	0.066	0.575897	complex		N-acetyltransferase
BQ8897_RS06440	5786	5704	3550	0.982	-0.026	0.855331	0.614	-0.703	1.77236e-12	0.626	-0.676	3.98658e-12	complex		multidrug MFS transporter
BQ8897_RS06430	4992	4890	3745	0.981	-0.027	0.890615	0.748	-0.418	0.00590197	0.763	-0.391	0.00561326	complex		glycosyltransferase family 2 protein
BQ8897_RS01840	46	44	56	0.967	-0.049	0.937735	1.252	0.325	0.526309	1.296	0.374	0.409424	complex		hypothetical protein
BQ8897_RS06460	5243	5001	4494	0.962	-0.055	0.819451	0.859	-0.219	0.280617	0.893	-0.164	0.383582	complex		capsular polysaccharide biosynthesis protein CpsC
BQ8897_RS06455	9129	8775	5850	0.96	-0.059	0.444997	0.641	-0.643	5.92938e-26	0.667	-0.584	3.05778e-22	complex		tyrosine-protein kinase CpsD
BQ8897_RS06420	4788	4488	4100	0.955	-0.066	0.815572	0.877	-0.189	0.448302	0.918	-0.123	0.595921	complex		capsular polysaccharide biosynthesis protein
BQ8897_RS01835	8	5	17	0.661	-0.598	0.588722	2.135	1.094	0.245194	3.232	1.692	0.0461402	complex	MGE	hypothetical protein
BQ8897_RS09175	21	5	92	0.184	-2.446	0.00117359	3.525	1.818	0.00440657	19.207	4.264	9.74992e-10	complex	MGE	HNH endonuclease
BQ8897_RS11010	2	0	1	0.15	-2.734	0.38996	0.344	-1.539	NA	2.289	1.195	0.716323	complex		hypothetical protein
BQ8897_RS02635	813	1546	730	1.902	0.927	8.22554e-21	0.898	-0.155	0.218591	0.472	-1.082	7.38487e-28	co-regulation (B)		ABC transporter ATP-binding protein
BQ8897_RS02640	801	1483	862	1.872	0.904	1.47418e-07	1.096	0.133	0.555606	0.586	-0.772	6.91884e-06	co-regulation (B)		multidrug ABC transporter permease
BQ8897_RS09685	3514	6565	2264	1.871	0.904	8.34674e-08	0.644	-0.634	0.000485907	0.344	-1.538	6.87908e-21	co-regulation (B)		PTS sugar transporter subunit IIC
BQ8897_RS08195	23	38	28	1.658	0.73	0.215654	1.242	0.313	0.654156	0.749	-0.417	0.467513	co-regulation (B)		branched-chain amino acid ABC transporter permease
BQ8897_RS08190	24	35	29	1.462	0.548	0.324115	1.213	0.278	0.660576	0.83	-0.27	0.61665	co-regulation (B)		ABC transporter ATP-binding protein
BQ8897_RS01410	204	293	171	1.445	0.531	0.0146495	0.841	-0.249	0.328008	0.582	-0.78	0.000162419	co-regulation (B)		NA
BQ8897_RS07625	4252	5483	3468	1.291	0.369	1.41829e-05	0.819	-0.288	0.00164305	0.634	-0.657	1.13444e-15	co-regulation (B)		excinuclease ABC subunit B
BQ8897_RS08205	480	604	586	1.259	0.333	0.0112468	1.226	0.294	0.0360257	0.974	-0.038	0.800725	co-regulation (B)		branched-chain amino acid ABC transporter substrate-binding protein
BQ8897_RS06675	570	704	562	1.233	0.302	0.122696	0.988	-0.017	0.94904	0.802	-0.319	0.0839636	co-regulation (B)		NA
BQ8897_RS10680	1070	1314	1109	1.23	0.298	0.00428198	1.037	0.053	0.701285	0.843	-0.246	0.0168496	co-regulation (B)		patatin family protein
BQ8897_RS05755	104	123	150	1.221	0.288	0.519226	1.499	0.584	0.155971	1.228	0.296	0.451296	co-regulation (B)		hypothetical protein
BQ8897_RS08180	42	52	33	1.212	0.277	0.618283	0.771	-0.375	0.494826	0.637	-0.652	0.155962	co-regulation (B)		CBS domain-containing protein
BQ8897_RS08200	28	33	27	1.177	0.235	0.74337	0.951	-0.072	0.926562	0.808	-0.307	0.61665	co-regulation (B)		branched-chain amino acid ABC transporter permease
BQ8897_RS02645	5631	6606	5398	1.173	0.231	0.000620282	0.959	-0.061	0.464372	0.817	-0.291	7.6932e-06	co-regulation (B)		aminoglycoside phosphotransferase
BQ8897_RS02650	5371	5991	5185	1.115	0.157	0.0218144	0.965	-0.052	0.529248	0.865	-0.209	0.00124998	co-regulation (B)		tRNA (guanosine(46)-N7)-methyltransferase TrmB
BQ8897_RS08745	45605	49376	39053	1.084	0.116	0.122603	0.857	-0.222	0.00220604	0.791	-0.338	3.19374e-07	co-regulation (B)		preprotein translocase subunit SecA
BQ8897_RS07620	159	156	208	0.981	-0.027	0.937479	1.304	0.383	0.142884	1.329	0.41	0.0804762	co-regulation (B)		peptidase
BQ8897_RS10685	2303	2034	2333	0.889	-0.169	0.273082	1.028	0.04	0.831828	1.156	0.209	0.134952	co-regulation (B)		hypothetical protein
BQ8897_RS07595	1054	938	1311	0.879	-0.187	0.365235	1.244	0.315	0.111726	1.416	0.502	0.00359969	co-regulation (B)		maltose ABC transporter permease
BQ8897_RS08185	32	28	28	0.878	-0.188	0.791543	0.89	-0.168	0.80897	1.014	0.02	0.977249	co-regulation (B)		ABC transporter ATP-binding protein
BQ8897_RS07590	1459	1173	1776	0.793	-0.334	0.115046	1.215	0.28	0.215969	1.531	0.614	0.00129401	co-regulation (B)		sugar ABC transporter permease
BQ8897_RS07585	4824	3809	5201	0.781	-0.356	0.00329601	1.08	0.111	0.449513	1.382	0.467	5.52673e-05	co-regulation (B)		hypothetical protein
BQ8897_RS09515	483	1681	307	3.494	1.805	1.01731e-32	0.636	-0.654	0.00016048	0.182	-2.459	5.64741e-58	co-regulation (A)		DUF1310 domain-containing protein
BQ8897_RS09505	717	2342	384	3.26	1.705	2.00438e-67	0.536	-0.901	1.94606e-16	0.164	-2.606	2.86376e-143	co-regulation (A)		hypothetical protein
BQ8897_RS09510	3368	10951	1680	3.237	1.695	1.31849e-62	0.5	-1	4.21577e-21	0.154	-2.694	3.206e-154	co-regulation (A)		DUF2974 domain-containing protein
BQ8897_RS09500	1185	3803	593	3.214	1.684	8.41208e-41	0.505	-0.987	2.15888e-13	0.157	-2.671	6.71448e-98	co-regulation (A)		hypothetical protein
BQ8897_RS08725	41574	118415	24437	2.848	1.51	7.935e-114	0.588	-0.767	4.30731e-29	0.206	-2.277	1.80312e-257	co-regulation (A)		CHAP domain-containing protein
BQ8897_RS06680	198	557	203	2.73	1.449	1.48611e-08	1.04	0.056	0.882569	0.381	-1.393	4.32648e-08	co-regulation (A)		pullulanase
BQ8897_RS01565	2800	7448	845	2.664	1.413	5.51891e-39	0.302	-1.725	2.53288e-53	0.114	-3.139	1.83467e-180	co-regulation (A)		hypothetical protein
BQ8897_RS01570	634	1667	178	2.63	1.395	1.42089e-22	0.281	-1.829	1.14482e-31	0.107	-3.224	3.93301e-102	co-regulation (A)		ABC transporter permease
BQ8897_RS01575	362	948	105	2.623	1.391	1.36085e-21	0.293	-1.77	3.44573e-26	0.112	-3.161	1.21114e-87	co-regulation (A)		ABC transporter permease
BQ8897_RS01585	405	1052	120	2.598	1.378	4.59356e-21	0.298	-1.744	4.47855e-26	0.115	-3.122	3.11875e-87	co-regulation (A)		ABC transporter ATP-binding protein
BQ8897_RS07345	1490	3793	1158	2.548	1.349	5.47752e-34	0.777	-0.364	0.00464315	0.305	-1.713	6.74685e-54	co-regulation (A)		iron ABC transporter permease
BQ8897_RS01580	483	1213	160	2.509	1.327	7.54741e-19	0.333	-1.588	3.71588e-22	0.133	-2.916	3.81081e-77	co-regulation (A)		ABC transporter ATP-binding protein
BQ8897_RS09755	9461	23489	2853	2.477	1.309	2.29209e-46	0.301	-1.732	1.18233e-77	0.122	-3.041	1.43334e-242	co-regulation (A)		peroxiredoxin
BQ8897_RS09760	26637	64977	8113	2.438	1.285	6.71754e-52	0.304	-1.718	3.19765e-90	0.125	-3.003	1.56403e-278	co-regulation (A)		alkyl hydroperoxide reductase subunit F
BQ8897_RS07340	1551	3725	1149	2.405	1.266	1.86317e-41	0.742	-0.431	3.80758e-05	0.308	-1.697	1.16369e-72	co-regulation (A)		iron ABC transporter permease
BQ8897_RS05445	21179	50406	14257	2.379	1.251	5.3558e-42	0.674	-0.568	4.75665e-09	0.283	-1.819	3.46145e-88	co-regulation (A)		NADH oxidase
BQ8897_RS06565	3178	6941	2659	2.192	1.132	7.63556e-35	0.839	-0.252	0.0195968	0.383	-1.385	9.92244e-52	co-regulation (A)		tetratricopeptide repeat protein
BQ8897_RS06570	2286	4995	1790	2.19	1.131	9.7629e-44	0.784	-0.351	0.000123175	0.358	-1.481	1.08203e-73	co-regulation (A)		AI-2E family transporter
BQ8897_RS07240	809	1707	1912	2.118	1.082	1.64225e-14	2.379	1.25	1.25568e-18	1.123	0.168	0.286932	co-regulation (A)		accessory Sec system protein translocase subunit SecY2
BQ8897_RS07335	5151	10779	3971	2.091	1.065	5.76467e-24	0.774	-0.369	0.00179995	0.37	-1.434	7.04902e-43	co-regulation (A)		ferrichrome ABC transporter substrate-binding protein
BQ8897_RS07330	3852	7886	2661	2.043	1.031	2.50347e-15	0.689	-0.538	0.000144359	0.337	-1.569	2.05876e-34	co-regulation (A)		ABC transporter ATP-binding protein
BQ8897_RS07225	358	713	946	2.022	1.016	2.54678e-06	2.67	1.417	4.33918e-11	1.32	0.401	0.0728524	co-regulation (A)		accessory Sec system protein Asp3
BQ8897_RS07230	1282	2523	3031	1.961	0.971	2.11576e-13	2.334	1.223	2.99627e-20	1.191	0.252	0.0740554	co-regulation (A)		accessory Sec system protein Asp2
BQ8897_RS07235	939	1794	2524	1.939	0.956	3.2959e-06	2.731	1.449	1.09668e-12	1.408	0.494	0.0186593	co-regulation (A)		accessory Sec system protein Asp1
BQ8897_RS07210	905	1675	2329	1.892	0.92	0.000165781	2.647	1.404	6.36572e-09	1.399	0.484	0.0519048	co-regulation (A)		accessory Sec system glycosyltransferase GtfB
BQ8897_RS07245	24088	45716	47267	1.889	0.918	6.91191e-29	1.947	0.962	5.99664e-31	1.031	0.044	0.668124	co-regulation (A)		cell wall anchor protein
BQ8897_RS07220	2665	4848	5290	1.811	0.857	1.14236e-19	1.974	0.981	4.94195e-25	1.09	0.124	0.239848	co-regulation (A)		accessory Sec system translocase SecA2
BQ8897_RS07215	1484	2664	3052	1.789	0.839	1.28067e-17	2.049	1.035	7.52974e-26	1.145	0.196	0.0611996	co-regulation (A)		accessory Sec system glycosyltransferase GtfA
BQ8897_RS07205	1709	3036	3039	1.765	0.82	4.79995e-15	1.771	0.824	8.0986e-15	1.003	0.004	0.976805	co-regulation (A)		hypothetical protein
BQ8897_RS07200	1914	3337	4016	1.741	0.8	1.68931e-11	2.095	1.067	3.05569e-19	1.203	0.267	0.0323409	co-regulation (A)		glycosyl transferase family 8
BQ8897_RS04335	126	211	183	1.667	0.738	0.000441867	1.447	0.533	0.020998	0.868	-0.204	0.361865	co-regulation (A)		DNA-binding response regulator
BQ8897_RS04065	584	935	593	1.598	0.676	6.21098e-09	1.016	0.024	0.894347	0.636	-0.652	1.72824e-08	co-regulation (A)		ABC transporter ATPase
BQ8897_RS04075	230	361	322	1.565	0.647	0.00522979	1.407	0.492	0.0516464	0.898	-0.154	0.542518	co-regulation (A)		multidrug ABC transporter permease
BQ8897_RS04070	347	543	428	1.563	0.644	0.000910053	1.242	0.313	0.164286	0.795	-0.332	0.0951376	co-regulation (A)		antibiotic ABC transporter permease
BQ8897_RS04060	235	351	232	1.491	0.576	0.00286144	0.988	-0.018	0.949591	0.662	-0.594	0.00157969	co-regulation (A)		hypothetical protein
BQ8897_RS00415	707	822	760	1.165	0.22	0.293892	1.099	0.137	0.545786	0.944	-0.083	0.691944	co-regulation (A)		XRE family transcriptional regulator
BQ8897_RS05695	2196	2355	2246	1.071	0.099	0.401212	1.022	0.031	0.819127	0.954	-0.068	0.545496	co-regulation (A)		iron ABC transporter permease
BQ8897_RS05680	2454	2554	2247	1.04	0.057	0.545632	0.915	-0.128	0.140583	0.88	-0.185	0.0144316	co-regulation (A)		ferrichrome ABC transporter substrate-binding protein
BQ8897_RS05690	767	777	950	1.023	0.034	0.911859	1.269	0.344	0.170418	1.24	0.31	0.173788	co-regulation (A)		hypothetical protein
BQ8897_RS05685	1532	1519	1434	0.991	-0.013	0.934745	0.937	-0.095	0.466834	0.945	-0.082	0.486388	co-regulation (A)		iron ABC transporter ATP-binding protein
BQ8897_RS01590	229	194	247	0.831	-0.267	0.322566	1.071	0.098	0.750662	1.288	0.365	0.127047	co-regulation (A)		PTS trehalose transporter subunit IIBC
BQ8897_RS10025	72	53	89	0.656	-0.607	0.230719	1.182	0.242	0.676676	1.801	0.849	0.0611996	co-regulation (A)		histidine triad protein
BQ8897_RS10030	19	13	27	0.548	-0.869	0.300678	1.32	0.4	0.660245	2.409	1.269	0.0845972	co-regulation (A)		adhesion protein
BQ8897_RS06630	2326	1245	3351	0.536	-0.9	3.96539e-37	1.442	0.528	4.88944e-14	2.691	1.428	3.24085e-94	co-regulation (A)		hypothetical protein
BQ8897_RS05870	746	400	1350	0.535	-0.901	1.1553e-16	1.805	0.852	2.16033e-16	3.372	1.754	4.51474e-63	co-regulation (A)		aspartate-semialdehyde dehydrogenase
BQ8897_RS05295	431	4297	365	9.876	3.304	3.58409e-166	0.841	-0.249	0.113443	0.085	-3.553	6.46932e-187			hypothetical protein
BQ8897_RS03975	387	2749	351	7.099	2.828	8.92514e-174	0.907	-0.14	0.315213	0.128	-2.968	5.76264e-186		IS3 family transposase	IS3 family transposase
BQ8897_RS02590	474	3047	388	6.459	2.691	4.94396e-59	0.817	-0.292	0.16859	0.126	-2.983	1.41176e-71			DUF1361 domain-containing protein
BQ8897_RS03870	30	187	29	6.329	2.662	5.88759e-13	0.964	-0.053	0.929613	0.152	-2.715	2.17713e-13		IS3 family transposase	IS3 family transposase
BQ8897_RS01330	1805	9790	1439	5.429	2.441	9.4865e-267	0.798	-0.326	5.45178e-05	0.147	-2.766	0			D-alanyl-D-alanine carboxypeptidase
BQ8897_RS01715	45	233	38	5.415	2.437	5.78296e-08	0.914	-0.129	0.84739	0.169	-2.566	9.60213e-09			hypothetical protein
BQ8897_RS01710	25	123	22	4.927	2.301	8.97685e-06	0.908	-0.139	0.859181	0.184	-2.439	2.19109e-06			hypothetical protein
BQ8897_RS04525	645	3128	1066	4.857	2.28	1.29958e-61	1.646	0.719	1.6148e-06	0.339	-1.561	3.8634e-30			6%2C7-dimethyl-8-ribityllumazine synthase
BQ8897_RS01705	33	156	24	4.852	2.279	8.54017e-10	0.742	-0.431	0.400417	0.153	-2.71	8.13969e-13			virulence factor EsxA
BQ8897_RS01795	0	1	2	4.468	2.16	0.588892	13.156	3.718	NA	2.945	1.558	0.645483		MGE	antirestriction protein ArdA
BQ8897_RS04520	1288	5750	2381	4.451	2.154	1.64709e-51	1.85	0.888	4.16739e-09	0.416	-1.267	8.21016e-19			bifunctional 3%2C4-dihydroxy-2-butanone-4-phosphate synthase/GTP cyclohydrolase II
BQ8897_RS04510	890	3939	1993	4.422	2.145	1.14191e-57	2.244	1.166	4.79516e-17	0.507	-0.979	3.53632e-13			bifunctional diaminohydroxyphosphoribosylaminopyrimidine deaminase/5-amino-6-(5-phosphoribosylamino)uracil reductase RibD
BQ8897_RS04515	440	1861	935	4.226	2.079	2.66623e-42	2.122	1.086	1.11884e-11	0.502	-0.994	7.06448e-11			riboflavin synthase
BQ8897_RS10110	789	2953	611	3.758	1.91	1.89143e-47	0.783	-0.353	0.0265867	0.208	-2.263	1.87831e-65			membrane protein
BQ8897_RS10100	80	273	91	3.613	1.853	4.75677e-06	1.189	0.249	0.654906	0.329	-1.604	6.44425e-05			alanine racemase
BQ8897_RS02915	2087	7398	1855	3.56	1.832	7.53938e-87	0.889	-0.17	0.146729	0.25	-2.001	5.3411e-103			glycosyltransferase family 2 protein
BQ8897_RS02595	1060	3698	898	3.466	1.793	9.39478e-64	0.841	-0.25	0.0561753	0.243	-2.044	1.28554e-81			NCS2 family permease
BQ8897_RS10115	995	3374	658	3.395	1.764	9.52606e-64	0.662	-0.595	3.32804e-07	0.195	-2.358	1.39209e-109			ABC transporter ATP-binding protein
BQ8897_RS10120	246	799	174	3.247	1.699	8.23111e-30	0.708	-0.498	0.00647628	0.218	-2.197	1.05289e-46			hypothetical protein
BQ8897_RS02220	13778	44087	3415	3.212	1.683	4.58951e-74	0.248	-2.014	2.81256e-102	0.077	-3.697	0			aminopeptidase C
BQ8897_RS06800	81	254	154	3.097	1.631	1.54906e-10	1.924	0.944	0.000787908	0.621	-0.687	0.00728256		IS3 family transposase	IS3 family transposase
BQ8897_RS08040	299	914	312	3.052	1.61	7.69362e-34	1.051	0.072	0.715727	0.344	-1.538	3.09373e-31			N-acetyltransferase
BQ8897_RS02925	224	656	97	2.949	1.56	6.0832e-13	0.436	-1.199	7.88261e-07	0.148	-2.759	2.24901e-35			class Ib ribonucleoside-diphosphate reductase assembly flavoprotein NrdI
BQ8897_RS02920	517	1499	239	2.904	1.538	3.27101e-32	0.463	-1.112	1.02592e-14	0.159	-2.65	1.23888e-85			class 1b ribonucleoside-diphosphate reductase subunit beta
BQ8897_RS04685	2	6	15	2.839	1.505	0.220366	6.385	2.675	0.0197671	2.249	1.169	0.244189			competence protein CelA
BQ8897_RS09775	25	63	86	2.822	1.497	0.0185833	4.024	2.009	0.00165375	1.426	0.512	0.428469			hypothetical protein
BQ8897_RS10140	18	51	19	2.795	1.483	0.113466	1.367	0.451	0.699706	0.489	-1.032	0.2584			NA
BQ8897_RS01730	19	53	25	2.792	1.481	0.00218696	1.284	0.361	0.563466	0.46	-1.121	0.0174555		MGE	hypothetical protein
BQ8897_RS05505	4352	12135	1976	2.788	1.479	9.80105e-33	0.454	-1.14	5.94338e-19	0.163	-2.619	5.33044e-100			NA
BQ8897_RS06755	13	35	10	2.787	1.479	0.0187035	0.824	-0.279	0.751714	0.296	-1.757	0.00419196		transposase	transposase
BQ8897_RS09360	91	241	69	2.674	1.419	2.00153e-08	0.768	-0.381	0.245194	0.287	-1.8	1.51823e-12			hypothetical protein
BQ8897_RS02930	1508	3997	638	2.653	1.408	7.28912e-25	0.424	-1.239	4.26334e-18	0.16	-2.647	4.08121e-83			class 1b ribonucleoside-diphosphate reductase subunit alpha
BQ8897_RS04050	3	7	9	2.552	1.352	0.300178	3.147	1.654	0.201421	1.233	0.302	0.807585			hypothetical protein
BQ8897_RS04780	485	1233	483	2.529	1.339	5.42126e-22	0.991	-0.013	0.954292	0.392	-1.352	1.62778e-22			glutathione S-transferase family protein
BQ8897_RS09355	3557	8957	2269	2.503	1.324	8.73878e-31	0.629	-0.669	4.36969e-08	0.251	-1.993	2.03122e-68			30S ribosomal protein S14
BQ8897_RS11075	2532	6301	1681	2.491	1.316	2.33721e-29	0.665	-0.589	3.36352e-06	0.267	-1.905	2.99419e-60			alpha/beta hydrolase
BQ8897_RS02935	2823	6951	1112	2.459	1.298	1.32184e-21	0.394	-1.345	5.63774e-22	0.16	-2.644	2.16334e-85			cell surface protein
BQ8897_RS06760	748	1864	631	2.437	1.285	1.96507e-09	0.848	-0.237	0.381225	0.348	-1.522	5.76736e-13			histidine triad (HIT) protein
BQ8897_RS06765	185	452	170	2.387	1.255	9.37763e-08	0.923	-0.116	0.728206	0.386	-1.371	4.0158e-09			metal ABC transporter substrate-binding lipoprotein/laminin-binding adhesin Lmb
BQ8897_RS05510	45	105	45	2.386	1.255	0.000605554	1.003	0.004	0.993021	0.42	-1.251	0.000491133			peptidase S41
BQ8897_RS11070	10638	24884	6496	2.333	1.222	1.52295e-37	0.611	-0.711	7.53419e-13	0.262	-1.934	9.57614e-93			bifunctional lysylphosphatidylglycerol flippase/synthetase MprF
BQ8897_RS02940	520	1187	196	2.31	1.208	3.27249e-10	0.38	-1.396	6.08679e-12	0.164	-2.604	1.63765e-41			hypothetical protein
BQ8897_RS04025	5	12	15	2.28	1.189	0.231864	3.051	1.609	0.101302	1.338	0.42	0.656264			hypothetical protein
BQ8897_RS02410	36912	83687	19474	2.277	1.187	9.43584e-87	0.529	-0.918	6.63146e-51	0.232	-2.106	1.44987e-270			cysteine synthase A
BQ8897_RS06750	16	38	20	2.263	1.178	0.0675504	1.207	0.271	0.746544	0.533	-0.907	0.145188		IS3 family transposase	IS3 family transposase
BQ8897_RS05285	6679	14996	4040	2.251	1.17	3.69397e-28	0.604	-0.726	5.76849e-11	0.269	-1.897	1.65427e-72			nucleoside-diphosphate kinase
BQ8897_RS00270	2196	4809	2448	2.246	1.168	0.00227552	1.198	0.261	0.587175	0.534	-0.906	0.0167022			DNA repair protein RecO
BQ8897_RS03455	176	327	218	2.238	1.162	0.0142071	1.761	0.817	0.118862	0.787	-0.345	0.494717		MGE	hypothetical protein
BQ8897_RS01240	2578	5749	1569	2.235	1.16	2.01832e-28	0.608	-0.717	8.4621e-11	0.272	-1.877	3.28489e-72			L-lactate dehydrogenase
BQ8897_RS11240	4249	9704	3684	2.224	1.153	3.03726e-10	0.899	-0.154	0.517339	0.404	-1.308	4.67988e-13			MarC family protein
BQ8897_RS04450	4243	9277	2773	2.191	1.132	5.52581e-45	0.656	-0.607	6.99305e-13	0.3	-1.739	5.88452e-104			PspC domain-containing protein
BQ8897_RS00265	5623	12333	4353	2.19	1.131	1.85429e-56	0.773	-0.372	1.66491e-06	0.353	-1.503	1.53e-98			pyridoxal phosphate-dependent aminotransferase
BQ8897_RS07060	10769	23461	7963	2.163	1.113	7.85098e-33	0.739	-0.437	1.53313e-05	0.342	-1.549	4.14056e-63			hypothetical protein
BQ8897_RS11245	8619	18584	6513	2.147	1.102	1.1263e-12	0.787	-0.345	0.0577646	0.367	-1.447	2.37218e-21			tRNA 2-thiouridine(34) synthase MnmA
BQ8897_RS06555	6816	14548	6230	2.122	1.085	3.268e-18	0.92	-0.12	0.457994	0.434	-1.206	1.69495e-22			acetolactate decarboxylase
BQ8897_RS10845	12455	26140	9815	2.106	1.075	5.35508e-09	0.797	-0.328	0.134352	0.378	-1.403	7.87863e-15			arsenate reductase
BQ8897_RS08570	756	1762	420	2.085	1.06	0.000316272	0.474	-1.076	0.000534935	0.227	-2.137	3.34436e-14			PTS-dependent dihydroxyacetone kinase phosphotransferase subunit DhaM
BQ8897_RS08825	2	4	4	2.085	1.06	0.579684	2.355	1.236	0.503148	1.13	0.176	0.923136			hypothetical protein
BQ8897_RS08560	2145	4753	1146	2.083	1.059	2.94274e-06	0.488	-1.036	1.20125e-05	0.234	-2.095	1.08851e-21			dihydroxyacetone kinase subunit DhaK
BQ8897_RS08540	0	0	2	2.076	1.054	0.869396	9.015	3.172	NA	4.342	2.118	0.674266			hypothetical protein
BQ8897_RS04895	33148	68650	21813	2.073	1.052	5.97297e-49	0.657	-0.605	2.52289e-16	0.317	-1.657	1.67308e-120			NADP-dependent glyceraldehyde-3-phosphate dehydrogenase
BQ8897_RS00745	1188	2479	883	2.067	1.048	9.88515e-11	0.745	-0.424	0.0230667	0.36	-1.472	2.77555e-20		MGE	hypothetical protein
BQ8897_RS08565	1799	3955	970	2.065	1.046	8.44198e-07	0.49	-1.03	3.38182e-06	0.237	-2.076	7.12608e-24			dihydroxyacetone kinase subunit L
BQ8897_RS08035	195	400	255	2.062	1.044	8.70529e-07	1.322	0.402	0.110764	0.641	-0.642	0.00266406			aminoacyl-tRNA synthetase
BQ8897_RS03965	8	16	9	2.055	1.039	0.37603	1.263	0.336	0.80897	0.614	-0.703	0.524011			NA
BQ8897_RS02275	0	0	1	2.054	1.038	0.870776	6.083	2.605	NA	2.962	1.566	0.759071			hypothetical protein
BQ8897_RS01985	244	498	208	2.046	1.033	1.00683e-09	0.855	-0.225	0.294108	0.418	-1.258	8.05331e-14			hypothetical protein
BQ8897_RS09420	1396	2834	1225	2.04	1.029	8.47817e-20	0.879	-0.186	0.185155	0.431	-1.215	2.58841e-27			5'-nucleotidase%2C lipoprotein e(P4) family
BQ8897_RS05640	867	1769	1049	2.037	1.027	9.89779e-13	1.207	0.271	0.117606	0.592	-0.755	1.69072e-07			N-acetyltransferase
BQ8897_RS01560	0	0	0	2.022	1.016	0.873949	1	0	NA	0.524	-0.933	0.86331			hypothetical protein
BQ8897_RS08575	2014	4343	1032	2.018	1.013	2.87991e-06	0.46	-1.121	5.26528e-07	0.228	-2.133	1.97414e-24			aquaporin family protein
BQ8897_RS11115	1	2	5	2.016	1.012	0.672259	4.266	2.093	NA	2.116	1.081	0.565322			hypothetical protein
BQ8897_RS03025	1	2	4	2.01	1.008	0.687864	4.526	2.178	NA	2.251	1.171	0.538381			hypothetical protein
BQ8897_RS06560	17042	33831	15078	1.984	0.988	3.2392e-30	0.89	-0.167	0.111656	0.449	-1.156	2.73587e-41			acetolactate synthase AlsS
BQ8897_RS06670	5929	11789	3479	1.981	0.986	1.57361e-20	0.582	-0.781	1.09307e-12	0.294	-1.767	8.28695e-64			DUF3042 domain-containing protein
BQ8897_RS01800	0	0	1	1.967	0.976	0.878727	3.42	1.774	NA	1.739	0.798	0.882599		MGE	hypothetical protein
BQ8897_RS01750	130	255	126	1.963	0.973	8.29505e-05	0.97	-0.044	0.906162	0.494	-1.017	2.97783e-05		MGE	XRE family transcriptional regulator
BQ8897_RS10940	1	1	1	1.946	0.961	0.798404	1.07	0.098	NA	0.55	-0.863	0.785891			NA
BQ8897_RS01155	4100	7920	2550	1.935	0.953	1.81562e-26	0.625	-0.679	3.07368e-13	0.323	-1.632	2.36873e-75			pyridine nucleotide-disulfide oxidoreductase
BQ8897_RS07055	4190	8013	3899	1.932	0.95	3.91384e-10	0.936	-0.095	0.648737	0.485	-1.045	3.22713e-12			NA
BQ8897_RS03875	5563	10731	3425	1.931	0.949	5.6932e-23	0.616	-0.699	2.36363e-12	0.319	-1.648	2.7875e-67			CsbD family protein
BQ8897_RS08020	328	629	341	1.914	0.937	1.96767e-09	1.041	0.058	0.800889	0.544	-0.879	1.52822e-08			NA
BQ8897_RS04340	666	1272	635	1.908	0.932	2.70691e-12	0.953	-0.069	0.718012	0.5	-1.001	4.05846e-14			DUF3114 domain-containing protein
BQ8897_RS11410	7110	13505	6865	1.899	0.925	6.05441e-27	0.964	-0.053	0.664881	0.508	-0.978	3.01623e-30			PDZ domain-containing protein
BQ8897_RS08015	591	1118	656	1.888	0.917	2.50306e-15	1.11	0.151	0.302028	0.588	-0.766	3.42551e-11			ASCH domain-containing protein
BQ8897_RS03880	425	789	271	1.874	0.906	6.57904e-08	0.645	-0.632	0.000712937	0.344	-1.538	2.01407e-20			hypothetical protein
BQ8897_RS05715	575	1078	463	1.867	0.901	1.85673e-13	0.803	-0.317	0.0291604	0.43	-1.218	1.8026e-23			L%2CD-transpeptidase
BQ8897_RS07840	979	1834	891	1.866	0.9	6.33716e-08	0.914	-0.129	0.553637	0.49	-1.029	3.59247e-10			DUF4037 domain-containing protein
BQ8897_RS06030	3626	6686	2143	1.855	0.892	2.97115e-33	0.591	-0.758	8.10546e-23	0.319	-1.65	2.47799e-109			GMP reductase
BQ8897_RS10575	121	219	270	1.845	0.883	0.0231977	2.551	1.351	0.000450124	1.383	0.468	0.230919			PAP2 family protein
BQ8897_RS10645	773	1417	364	1.841	0.88	1.01478e-07	0.478	-1.066	5.80333e-10	0.26	-1.946	7.44534e-33			hypothetical protein
BQ8897_RS02000	586	1080	477	1.84	0.88	9.24779e-17	0.816	-0.294	0.0199321	0.443	-1.174	1.55061e-28			hypothetical protein
BQ8897_RS06850	6	10	11	1.838	0.878	0.428053	1.812	0.858	0.449513	0.986	-0.02	0.985464			hypothetical protein
BQ8897_RS03615	2019	3677	1300	1.827	0.869	2.5461e-13	0.648	-0.625	7.07252e-07	0.355	-1.495	2.73664e-37		MGE	CsbD family protein
BQ8897_RS08025	642	1170	593	1.817	0.861	7.80619e-13	0.927	-0.109	0.494984	0.51	-0.97	4.56001e-16			3-oxoacyl-ACP reductase
BQ8897_RS08075	2224	4022	1424	1.791	0.841	3.83676e-18	0.637	-0.65	1.62492e-10	0.356	-1.491	3.33892e-54			branched-chain amino acid transport system II carrier protein
BQ8897_RS08100	946	1689	841	1.784	0.835	2.11566e-12	0.892	-0.165	0.268154	0.5	-1.001	2.03982e-17			PTS sugar transporter subunit IIC
BQ8897_RS08375	18	33	20	1.764	0.819	0.226646	1.095	0.131	0.878686	0.621	-0.688	0.283638			hypothetical protein
BQ8897_RS03910	498	874	372	1.756	0.813	2.97944e-09	0.747	-0.421	0.00744609	0.425	-1.234	1.09331e-19			NUDIX hydrolase
BQ8897_RS08005	92	163	108	1.755	0.812	0.00289918	1.176	0.233	0.492489	0.67	-0.578	0.0317988			NA
BQ8897_RS01990	2425	4250	1773	1.748	0.805	4.03082e-17	0.732	-0.451	1.36306e-05	0.419	-1.256	4.06665e-40			DUF2974 domain-containing protein
BQ8897_RS08980	114	198	96	1.748	0.806	0.000615192	0.841	-0.25	0.399097	0.481	-1.056	4.64019e-06			universal stress protein
BQ8897_RS08030	198	344	208	1.745	0.804	2.53616e-05	1.053	0.074	0.786592	0.603	-0.729	0.000114072			DUF2829 domain-containing protein
BQ8897_RS09675	100	174	128	1.744	0.802	0.0299411	1.337	0.419	0.316245	0.767	-0.383	0.309465			hypothetical protein
BQ8897_RS10785	28	49	41	1.741	0.8	0.0979035	1.425	0.511	0.342374	0.819	-0.289	0.561889			glyoxalase
BQ8897_RS03915	372	652	305	1.739	0.799	5.40645e-06	0.817	-0.291	0.170111	0.47	-1.09	2.77911e-10			DUF1694 domain-containing protein
BQ8897_RS10880	2	2	3	1.739	0.798	0.83251	6.011	2.588	NA	3.456	1.789	0.531046			hypothetical protein
BQ8897_RS05645	2083	3637	2422	1.738	0.798	1.00974e-12	1.149	0.2	0.138372	0.661	-0.597	1.03427e-07			DUF2130 domain-containing protein
BQ8897_RS08105	1827	3168	1434	1.736	0.796	1.46926e-16	0.784	-0.351	0.00113156	0.452	-1.147	3.10805e-33			alpha/beta hydrolase
BQ8897_RS05650	1215	2122	1205	1.735	0.795	3.62615e-11	0.986	-0.02	0.914106	0.568	-0.815	8.07362e-12			type I restriction endonuclease subunit S
BQ8897_RS04200	14	25	18	1.716	0.779	0.293418	1.311	0.39	0.646996	0.764	-0.389	0.58905			hypothetical protein
BQ8897_RS08010	2332	3978	2284	1.704	0.769	5.82244e-13	0.979	-0.031	0.845242	0.574	-0.8	4.23441e-14			gfo/Idh/MocA family oxidoreductase
BQ8897_RS03820	4	8	3	1.683	0.751	0.610021	0.755	-0.406	0.807981	0.449	-1.157	0.365327		site-specific integrase	site-specific integrase
BQ8897_RS10795	1138	1909	1336	1.681	0.75	2.26731e-06	1.175	0.233	0.222232	0.699	-0.517	0.0011977			anaerobic ribonucleoside-triphosphate reductase activating protein
BQ8897_RS03070	1098	1853	832	1.68	0.748	1.15033e-08	0.759	-0.399	0.00706707	0.452	-1.147	5.70752e-19			hypothetical protein
BQ8897_RS08000	151	254	208	1.678	0.747	0.000328967	1.374	0.459	0.0498332	0.819	-0.288	0.184246			VOC family protein
BQ8897_RS04040	172	277	296	1.666	0.736	0.0452006	1.856	0.892	0.0181383	1.114	0.156	0.698577			hypothetical protein
BQ8897_RS00755	110	185	76	1.665	0.735	0.00843948	0.695	-0.524	0.103707	0.418	-1.26	2.75026e-06		MGE	hypothetical protein
BQ8897_RS01260	3636	6058	2638	1.664	0.734	1.23892e-26	0.725	-0.464	1.5196e-10	0.436	-1.199	1.1132e-68			SPFH domain-containing protein
BQ8897_RS10590	654	1089	736	1.664	0.735	2.57121e-05	1.145	0.196	0.361477	0.688	-0.539	0.00205742			CPBP family intramembrane metalloprotease
BQ8897_RS08985	180	299	179	1.663	0.734	5.54484e-05	0.995	-0.008	0.978328	0.598	-0.742	3.74469e-05			MFS transporter
BQ8897_RS01995	566	934	393	1.655	0.727	1.31259e-07	0.7	-0.515	0.000742852	0.423	-1.242	6.66279e-20			hypothetical protein
BQ8897_RS02285	227	361	207	1.646	0.719	0.0107412	0.951	-0.073	0.8474	0.577	-0.792	0.00347037			ABC transporter permease
BQ8897_RS04305	3917	6434	3157	1.644	0.717	6.3464e-20	0.806	-0.312	0.000328532	0.49	-1.029	5.18204e-40			aminopeptidase P family protein
BQ8897_RS05515	348	571	301	1.644	0.717	5.4989e-07	0.866	-0.208	0.245194	0.527	-0.925	6.62981e-11			ABC transporter ATP-binding protein
BQ8897_RS07250	3835	6309	3014	1.642	0.716	1.52704e-23	0.785	-0.349	6.59032e-06	0.478	-1.065	8.85898e-51			YlbF/YmcA family competence regulator
BQ8897_RS04820	11950	19560	9234	1.637	0.711	3.43824e-34	0.774	-0.371	1.54599e-09	0.472	-1.082	5.16328e-78			foldase
BQ8897_RS07670	2942	4794	2448	1.635	0.709	4.2031e-12	0.832	-0.265	0.0250681	0.509	-0.974	4.31075e-22			cell wall surface anchor protein
BQ8897_RS06685	1470	2384	1262	1.635	0.709	1.55113e-05	0.869	-0.202	0.309467	0.532	-0.911	1.30026e-08			hypothetical protein
BQ8897_RS03090	787	1289	925	1.634	0.709	8.70529e-07	1.179	0.237	0.167861	0.721	-0.471	0.00117572			magnesium transporter CorA family protein
BQ8897_RS09645	18	29	32	1.628	0.703	0.293418	1.765	0.82	0.222232	1.084	0.117	0.865174			L-xylulose 5-phosphate 3-epimerase
BQ8897_RS10210	338	550	249	1.626	0.702	0.000651385	0.737	-0.439	0.061463	0.453	-1.141	9.32658e-09			MerR family transcriptional regulator
BQ8897_RS04160	19	31	15	1.623	0.698	0.334733	0.825	-0.277	0.749852	0.509	-0.975	0.13565			peptidase M13
BQ8897_RS04540	1907	3082	1236	1.618	0.694	2.89557e-13	0.649	-0.624	3.50123e-10	0.401	-1.318	1.42175e-44			histidine phosphatase family protein
BQ8897_RS00765	1356	2236	1577	1.617	0.694	0.0212945	1.203	0.267	0.451506	0.744	-0.426	0.158365		MGE	hypothetical protein
BQ8897_RS05520	632	1008	611	1.615	0.691	0.000437447	0.98	-0.03	0.917959	0.607	-0.721	0.000173948			ABC transporter permease
BQ8897_RS06910	2068	3342	1802	1.614	0.691	1.23452e-19	0.871	-0.2	0.0262093	0.539	-0.89	6.68527e-32			hypothetical protein
BQ8897_RS07830	15	23	26	1.614	0.691	0.378327	1.712	0.776	0.320389	1.061	0.085	0.918375			hypothetical protein
BQ8897_RS08325	242	389	151	1.607	0.684	0.00421256	0.625	-0.678	0.0091405	0.389	-1.362	2.44274e-09			acylphosphatase
BQ8897_RS01265	2447	3970	2381	1.602	0.68	0.002874	0.98	-0.029	0.928705	0.612	-0.709	0.00133333			hypothetical protein
BQ8897_RS04455	34	55	26	1.599	0.677	0.195809	0.755	-0.406	0.500705	0.472	-1.083	0.0240421			hypothetical protein
BQ8897_RS10905	1500	2414	1077	1.597	0.676	9.43965e-11	0.713	-0.488	1.40594e-05	0.446	-1.163	1.25406e-29			bacteriocin immunity protein
BQ8897_RS04545	697	1107	521	1.591	0.67	7.26204e-07	0.747	-0.42	0.00565318	0.47	-1.09	2.04403e-16			aminoacyl-tRNA deacylase
BQ8897_RS06985	3763	5989	4023	1.589	0.668	8.70748e-05	1.07	0.097	0.669747	0.673	-0.571	0.000723897			membrane protein
BQ8897_RS03630	335	521	488	1.581	0.661	0.0102982	1.503	0.588	0.0327623	0.95	-0.073	0.806203			hypothetical protein
BQ8897_RS03100	4042	6373	3305	1.58	0.66	1.36303e-18	0.815	-0.295	0.000372758	0.516	-0.955	6.80934e-38			asparagine synthetase A
BQ8897_RS06690	1914	3020	1324	1.577	0.657	8.17657e-09	0.694	-0.528	1.33738e-05	0.44	-1.185	2.27434e-26			uracil-DNA glycosylase
BQ8897_RS07695	1340	2109	948	1.576	0.656	8.10708e-16	0.709	-0.497	1.24343e-08	0.45	-1.153	1.63062e-45			NAD(P)H-dependent oxidoreductase
BQ8897_RS08215	6683	10528	6084	1.574	0.654	2.68972e-15	0.91	-0.136	0.179731	0.578	-0.79	4.51666e-22			ATP-dependent Clp protease proteolytic subunit
BQ8897_RS10430	104	154	162	1.571	0.651	0.200534	1.758	0.814	0.114846	1.119	0.162	0.758671		MGE	hypothetical protein
BQ8897_RS08940	6090	9622	6479	1.569	0.65	2.48477e-08	1.068	0.095	0.526309	0.681	-0.555	1.8848e-06			hypothetical protein
BQ8897_RS04175	16	23	16	1.569	0.649	0.382542	1.054	0.076	0.933184	0.672	-0.573	0.404305			alpha/beta hydrolase
BQ8897_RS07390	2134	3340	2668	1.567	0.648	0.000801716	1.286	0.363	0.0972759	0.821	-0.285	0.157176			ECF transporter S component
BQ8897_RS11045	7	9	17	1.567	0.648	0.589297	3.048	1.608	0.124164	1.946	0.96	0.317896			ornithine carbamoyltransferase 1%2C catabolic
BQ8897_RS10855	1601	2505	1265	1.565	0.646	2.71955e-10	0.792	-0.337	0.00332235	0.506	-0.983	1.75995e-22			damage-inducible protein A
BQ8897_RS11340	1411	2201	634	1.564	0.645	8.97685e-06	0.456	-1.132	9.42699e-15	0.292	-1.777	1.57447e-36			arginine deiminase
BQ8897_RS04900	3391	5301	1181	1.563	0.644	7.5642e-15	0.348	-1.524	5.96953e-73	0.222	-2.168	1.82977e-150			polysaccharide deacetylase
BQ8897_RS10840	2687	4187	2489	1.558	0.639	7.80619e-13	0.928	-0.109	0.333207	0.595	-0.748	2.46528e-17			IreB family regulatory phosphoprotein
BQ8897_RS02770	2719	4225	2095	1.556	0.638	3.64455e-13	0.771	-0.376	7.97976e-05	0.495	-1.013	1.08542e-31			MBL fold metallo-hydrolase
BQ8897_RS08900	3222	4998	2543	1.552	0.635	1.30499e-19	0.791	-0.338	8.33574e-06	0.51	-0.973	1.58033e-44			thioredoxin
BQ8897_RS07385	3734	5834	4611	1.551	0.634	3.69525e-05	1.239	0.309	0.0790131	0.798	-0.325	0.0394509			phosphatase PAP2 family protein
BQ8897_RS04045	175	273	251	1.546	0.629	0.00104033	1.427	0.513	0.0135945	0.923	-0.116	0.589795			hypothetical protein
BQ8897_RS07195	5544	8559	6477	1.544	0.627	7.60196e-18	1.17	0.227	0.00590197	0.758	-0.4	5.3937e-08			glutathione-disulfide reductase
BQ8897_RS10835	6453	9918	5755	1.539	0.622	1.03096e-25	0.895	-0.16	0.0207371	0.582	-0.782	2.85523e-40			Holliday junction resolvase RuvX
BQ8897_RS02715	1675	2560	1339	1.528	0.611	7.59069e-08	0.801	-0.32	0.0127607	0.524	-0.932	5.6672e-17			Cof-type HAD-IIB family hydrolase
BQ8897_RS07035	247	368	315	1.508	0.592	0.0743261	1.333	0.415	0.252884	0.884	-0.177	0.61665			DUF2127 domain-containing protein
BQ8897_RS01770	2	4	1	1.508	0.592	0.830878	0.375	-1.414	NA	0.249	-2.006	0.383614		MGE	conjugal transfer protein
BQ8897_RS02775	1999	3017	1463	1.507	0.592	7.72448e-07	0.728	-0.457	0.00038571	0.483	-1.049	1.97747e-19			nucleoside deaminase
BQ8897_RS02290	1008	1507	882	1.504	0.588	2.79456e-07	0.88	-0.184	0.184524	0.585	-0.773	6.91061e-12			sensor histidine kinase
BQ8897_RS02280	404	608	314	1.504	0.589	0.000153884	0.79	-0.341	0.0577538	0.525	-0.93	8.34162e-10			ABC transporter ATP-binding protein
BQ8897_RS06385	1369	2055	1160	1.503	0.588	2.10289e-09	0.849	-0.237	0.0383246	0.564	-0.825	1.5294e-17			uracil-DNA glycosylase
BQ8897_RS03290	7742	11613	12139	1.501	0.586	7.74213e-07	1.572	0.652	6.60375e-08	1.047	0.066	0.636512			ATP-dependent Clp protease ATP-binding subunit
BQ8897_RS07690	2173	3236	2261	1.495	0.58	2.03121e-11	1.042	0.06	0.610075	0.697	-0.52	1.63716e-09			aldo/keto reductase
BQ8897_RS02985	1280	1842	2261	1.494	0.579	0.247135	1.906	0.93	0.0573449	1.276	0.351	0.469923			cation transporter
BQ8897_RS04840	823	1228	847	1.488	0.574	0.000711843	1.033	0.047	0.845187	0.694	-0.527	0.00154654			glycosyltransferase family 8 protein
BQ8897_RS06805	151	231	244	1.488	0.573	0.0994101	1.649	0.722	0.0418776	1.109	0.149	0.688337		IS3 family transposase	IS3 family transposase
BQ8897_RS00710	181	268	177	1.487	0.573	0.0170388	0.995	-0.008	0.98212	0.669	-0.58	0.0123186			hypothetical protein
BQ8897_RS03720	3545	5280	2300	1.486	0.571	7.83526e-12	0.648	-0.625	2.95101e-13	0.436	-1.197	3.4173e-48			3-oxoacyl-ACP reductase
BQ8897_RS03825	6	9	2	1.486	0.571	0.682005	0.344	-1.541	0.271551	0.231	-2.112	0.0790164		MGE	hypothetical protein
BQ8897_RS07700	1499	2221	1354	1.483	0.569	4.97167e-09	0.904	-0.146	0.221208	0.609	-0.715	8.86576e-14			lactoylglutathione lyase
BQ8897_RS10615	1524	2256	1481	1.48	0.566	3.34469e-14	0.973	-0.039	0.711654	0.657	-0.605	3.3714e-16			glycerol dehydrogenase
BQ8897_RS07860	2031	2997	1784	1.476	0.561	3.40582e-14	0.878	-0.188	0.0297569	0.595	-0.75	1.54605e-24			peptide-methionine (S)-S-oxide reductase
BQ8897_RS08530	4	6	7	1.475	0.56	0.743347	2.044	1.031	0.503148	1.386	0.471	0.743887			hypothetical protein
BQ8897_RS10830	8621	12714	7495	1.474	0.56	4.58432e-11	0.869	-0.203	0.0390654	0.589	-0.763	6.75109e-20			DUF1292 domain-containing protein
BQ8897_RS08550	23	28	64	1.474	0.56	0.545632	3.417	1.773	0.0255589	2.318	1.213	0.101055			dihydroxyacetone kinase transcriptional activator DhaS
BQ8897_RS00725	3422	5037	2706	1.472	0.558	2.23896e-16	0.791	-0.337	3.75011e-06	0.538	-0.895	1.79647e-40		site-specific integrase	site-specific integrase
BQ8897_RS05525	658	970	593	1.47	0.555	0.00236843	0.912	-0.133	0.562153	0.621	-0.688	9.30888e-05			DNA-binding response regulator
BQ8897_RS11295	862	1238	1110	1.469	0.555	0.0469103	1.36	0.444	0.142113	0.926	-0.111	0.718798			insulinase family protein
BQ8897_RS03750	449	660	430	1.467	0.553	0.00301597	0.959	-0.061	0.811523	0.653	-0.614	0.000682939			hypothetical protein
BQ8897_RS06285	1049	1630	1770	1.464	0.55	0.0813864	1.67	0.739	0.0207371	1.141	0.19	0.567745			alkaline shock response membrane anchor protein AmaP
BQ8897_RS06980	5529	8072	3376	1.462	0.548	2.06139e-11	0.612	-0.708	1.39906e-17	0.419	-1.256	1.60077e-55			NADP-specific glutamate dehydrogenase
BQ8897_RS06745	156	234	251	1.455	0.541	0.105735	1.647	0.72	0.0331451	1.132	0.179	0.608719		IS3 family transposase	IS3 family transposase
BQ8897_RS04190	38	56	43	1.455	0.541	0.236974	1.1	0.137	0.807981	0.756	-0.404	0.354229			ABC transporter permease
BQ8897_RS04205	23	33	34	1.453	0.539	0.407286	1.496	0.581	0.376162	1.029	0.042	0.95164			ABC transporter ATP-binding protein
BQ8897_RS08120	629	911	577	1.45	0.536	1.8313e-06	0.919	-0.122	0.389086	0.633	-0.659	2.74233e-09			methylated-DNA--[protein]-cysteine S-methyltransferase
BQ8897_RS07850	2567	3709	1650	1.449	0.535	7.34069e-09	0.645	-0.632	2.68867e-11	0.446	-1.166	4.52646e-38			oleate hydratase
BQ8897_RS06700	3708	5370	2890	1.449	0.535	2.33505e-06	0.78	-0.358	0.00395895	0.539	-0.893	4.37326e-16			NAD(P)H nitroreductase
BQ8897_RS09825	36	54	28	1.449	0.535	0.314856	0.778	-0.362	0.537721	0.537	-0.897	0.0580693			PTS N-acetylglucosamine transporter subunit IIBC
BQ8897_RS07845	4781	6923	3431	1.445	0.531	2.40875e-08	0.716	-0.481	1.27245e-06	0.496	-1.012	8.13552e-28			phosphate starvation-inducible protein PhoH
BQ8897_RS03115	264	375	361	1.44	0.526	0.0908679	1.431	0.517	0.116202	0.993	-0.01	0.979859			hypothetical protein
BQ8897_RS01440	75	104	144	1.439	0.525	0.314856	2.042	1.03	0.0356757	1.419	0.505	0.287059			NA
BQ8897_RS09805	1452	2086	1294	1.437	0.523	7.66361e-08	0.893	-0.164	0.163689	0.621	-0.687	7.22977e-13			Crp/Fnr family transcriptional regulator
BQ8897_RS10245	66045	94245	46421	1.434	0.52	5.43906e-06	0.711	-0.493	3.42642e-05	0.496	-1.013	3.06606e-20			hypothetical protein
BQ8897_RS09810	5515	7912	4555	1.433	0.519	6.63473e-11	0.824	-0.28	0.00137751	0.575	-0.799	1.12866e-24			peptide deformylase
BQ8897_RS08415	1959	2783	1586	1.431	0.517	1.41985e-05	0.815	-0.295	0.0284514	0.57	-0.812	2.18438e-12			hypothetical protein
BQ8897_RS08815	52	74	62	1.431	0.517	0.217558	1.167	0.223	0.651151	0.816	-0.294	0.472513			hypothetical protein
BQ8897_RS06280	333	485	440	1.426	0.512	0.0102607	1.309	0.389	0.0750885	0.918	-0.124	0.572699			DUF2273 domain-containing protein
BQ8897_RS03075	2	3	5	1.426	0.512	0.799539	2.384	1.253	0.464372	1.671	0.741	0.636512			hypothetical protein
BQ8897_RS07855	950	1357	772	1.425	0.511	3.69014e-05	0.808	-0.308	0.0282999	0.567	-0.819	1.05414e-11			YozE family protein
BQ8897_RS08720	4288	6104	3889	1.424	0.51	1.05753e-13	0.907	-0.141	0.0858986	0.637	-0.651	7.72743e-22			DNA helicase RecG
BQ8897_RS07565	323	461	301	1.424	0.51	0.0010477	0.932	-0.102	0.619245	0.655	-0.611	5.43165e-05			MFS transporter
BQ8897_RS04420	4525	6445	3325	1.423	0.509	3.26396e-10	0.734	-0.446	1.36625e-07	0.516	-0.955	1.9341e-33			TIGR03943 family protein
BQ8897_RS05470	2608	3704	3164	1.421	0.507	9.32082e-11	1.215	0.282	0.00102155	0.855	-0.226	0.00521417			DUF1002 domain-containing protein
BQ8897_RS08805	17	24	29	1.421	0.507	0.510619	1.609	0.686	0.353917	1.132	0.179	0.806203			hypothetical protein
BQ8897_RS04425	3664	5243	3119	1.419	0.505	0.0073593	0.856	-0.225	0.30093	0.603	-0.73	4.28262e-05			permease
BQ8897_RS06975	1906	2707	1373	1.418	0.504	2.58473e-09	0.72	-0.474	9.54943e-08	0.508	-0.978	5.9675e-32			peptide deformylase
BQ8897_RS03330	570	807	494	1.416	0.502	0.000329474	0.868	-0.205	0.218368	0.613	-0.707	1.8393e-07			exodeoxyribonuclease 7 small subunit
BQ8897_RS04165	13	19	14	1.416	0.502	0.565145	1.057	0.08	0.937044	0.746	-0.422	0.590944			M13 family peptidase
BQ8897_RS00715	3987	5649	3115	1.415	0.5	1.06349e-09	0.781	-0.357	4.71644e-05	0.552	-0.857	1.25942e-26			DUF2992 domain-containing protein
BQ8897_RS02065	1549	2198	2420	1.415	0.5	0.000306678	1.573	0.654	2.78015e-06	1.112	0.153	0.303979			N-acetylglucosamine-6-phosphate deacetylase
BQ8897_RS08115	391	557	337	1.411	0.496	0.0337756	0.854	-0.228	0.40219	0.605	-0.725	0.000964225			arsenate reductase family protein
BQ8897_RS09845	8	11	8	1.41	0.495	0.661126	0.979	-0.031	0.980767	0.694	-0.527	0.592342			PTS mannose transporter subunit IIA
BQ8897_RS05190	2621	3679	1710	1.408	0.493	1.21692e-07	0.649	-0.624	5.35196e-11	0.461	-1.118	8.43395e-35			lipoate--protein ligase A
BQ8897_RS07825	731	1030	712	1.407	0.493	1.9602e-05	0.973	-0.04	0.80897	0.691	-0.532	2.82667e-06			class I SAM-dependent methyltransferase
BQ8897_RS06110	701	984	661	1.404	0.49	4.04566e-06	0.943	-0.085	0.538627	0.671	-0.575	4.21952e-08			6-phospho-beta-glucosidase
BQ8897_RS04430	90	127	57	1.401	0.487	0.12462	0.629	-0.668	0.0476516	0.449	-1.155	7.64817e-05			hypothetical protein
BQ8897_RS11355	685	955	384	1.398	0.484	0.00263801	0.569	-0.814	5.382e-07	0.407	-1.298	1.67626e-17			arginine-ornithine antiporter
BQ8897_RS04270	1994	2781	1601	1.397	0.482	4.55257e-06	0.802	-0.319	0.00607825	0.574	-0.801	4.56189e-15			FadR family transcriptional regulator
BQ8897_RS04495	1175	1645	1151	1.396	0.481	2.78748e-05	0.977	-0.034	0.837198	0.7	-0.515	5.22621e-06			hypothetical protein
BQ8897_RS02010	314	424	395	1.395	0.48	0.140756	1.286	0.362	0.30093	0.922	-0.118	0.736429			NA
BQ8897_RS06205	1240	1734	984	1.393	0.478	0.000216447	0.791	-0.338	0.0182823	0.568	-0.816	5.13483e-11			NA
BQ8897_RS08135	6661	9223	6004	1.392	0.477	2.58769e-07	0.899	-0.154	0.163689	0.646	-0.631	3.31089e-12			3-phosphoserine/phosphohydroxythreonine transaminase
BQ8897_RS09860	77	108	67	1.391	0.476	0.193907	0.864	-0.211	0.626631	0.621	-0.687	0.0397469			sugar kinase
BQ8897_RS02710	851	1180	700	1.389	0.474	1.78582e-06	0.824	-0.28	0.0132846	0.593	-0.754	9.84117e-15			trimeric intracellular cation channel family protein
BQ8897_RS10160	524	730	525	1.389	0.474	0.000268726	1.007	0.01	0.962689	0.725	-0.465	0.00027928			DNA-binding response regulator
BQ8897_RS04930	1324	1832	898	1.384	0.469	1.68998e-06	0.679	-0.558	4.00878e-08	0.491	-1.027	5.76756e-27			bifunctional biotin--[acetyl-CoA-carboxylase] synthetase/biotin operon repressor
BQ8897_RS11100	128	173	193	1.384	0.469	0.316282	1.71	0.774	0.0861618	1.235	0.305	0.489998		MGE	hypothetical protein
BQ8897_RS08695	1815	2545	1408	1.38	0.465	0.00148919	0.771	-0.374	0.0189208	0.559	-0.839	1.56877e-09			universal stress protein
BQ8897_RS11345	526	717	229	1.376	0.46	0.0156308	0.444	-1.172	2.85807e-10	0.323	-1.632	4.47256e-20			NA
BQ8897_RS06215	3975	5470	3133	1.375	0.459	1.74611e-08	0.789	-0.341	8.97308e-05	0.574	-0.801	7.67369e-24			NAD-dependent succinate-semialdehyde dehydrogenase
BQ8897_RS06695	22197	30477	15179	1.374	0.458	8.46045e-07	0.684	-0.548	5.86759e-09	0.498	-1.007	2.35961e-29			dipeptidase PepV
BQ8897_RS11290	2515	3443	2449	1.373	0.457	1.25838e-05	0.978	-0.033	0.826426	0.712	-0.49	1.98738e-06			insulinase family protein
BQ8897_RS10090	10	14	15	1.373	0.458	0.647165	1.5	0.585	0.538323	1.092	0.127	0.891243			PTS sorbose transporter subunit IIB
BQ8897_RS03325	4534	6214	4036	1.372	0.456	2.26615e-08	0.892	-0.164	0.0867332	0.65	-0.62	8.79795e-15			exodeoxyribonuclease VII large subunit
BQ8897_RS06390	4448	6091	3654	1.372	0.457	0.0146525	0.836	-0.259	0.221806	0.609	-0.715	4.55993e-05			hypothetical protein
BQ8897_RS02300	1171	1598	1047	1.37	0.454	6.51782e-05	0.897	-0.157	0.248524	0.655	-0.611	3.43732e-08			DUF1211 domain-containing protein
BQ8897_RS06830	1640	2239	1369	1.367	0.451	3.83976e-06	0.836	-0.258	0.0191559	0.612	-0.709	8.82152e-14			homocysteine S-methyltransferase
BQ8897_RS11350	1640	2220	711	1.367	0.451	0.00217519	0.441	-1.181	1.09462e-16	0.323	-1.632	2.91626e-32			ornithine carbamoyltransferase
BQ8897_RS10440	7576	10347	8082	1.364	0.448	1.66383e-11	1.064	0.09	0.273105	0.78	-0.358	7.82366e-08		MGE	hypothetical protein
BQ8897_RS10525	333	450	354	1.364	0.448	0.0287292	1.06	0.085	0.750662	0.777	-0.363	0.0688394			streptomycin resistance protein
BQ8897_RS11040	10	15	16	1.36	0.444	0.665071	1.575	0.655	0.494826	1.157	0.211	0.818973			carbamate kinase
BQ8897_RS07915	9	12	12	1.36	0.444	0.686713	1.409	0.494	0.649672	1.036	0.05	0.963507		IS30 family transposase	IS30 family transposase
BQ8897_RS07650	642	876	657	1.357	0.44	0.000432822	1.031	0.044	0.804468	0.76	-0.396	0.00129027			hypothetical protein
BQ8897_RS03085	2926	3964	2376	1.356	0.44	1.09095e-05	0.812	-0.3	0.00632153	0.599	-0.74	2.0933e-14			gfo/Idh/MocA family oxidoreductase
BQ8897_RS04705	544	733	830	1.356	0.439	0.0380925	1.526	0.61	0.00421803	1.126	0.171	0.436953			alpha/beta hydrolase
BQ8897_RS02790	250	338	219	1.356	0.439	0.0406924	0.877	-0.189	0.457073	0.647	-0.628	0.0018395			5-formyltetrahydrofolate cyclo-ligase
BQ8897_RS07955	3021	4092	2533	1.355	0.438	9.85024e-06	0.838	-0.256	0.0214979	0.618	-0.693	5.30445e-13			peptidylprolyl isomerase
BQ8897_RS09540	308	421	442	1.355	0.438	0.0953446	1.468	0.554	0.0383233	1.084	0.116	0.67936			teichoic acid D-Ala incorporation-associated protein DltX
BQ8897_RS06835	1539	2077	1376	1.353	0.436	1.46778e-06	0.895	-0.16	0.137224	0.661	-0.596	1.77397e-11			amino acid transporter
BQ8897_RS06120	740	997	688	1.352	0.435	0.000420027	0.929	-0.106	0.496419	0.688	-0.54	6.48641e-06			HAD family hydrolase
BQ8897_RS01175	96	132	87	1.351	0.434	0.147816	0.898	-0.155	0.672682	0.665	-0.59	0.0338035			ribose ABC transporter permease
BQ8897_RS06770	116	157	174	1.35	0.433	0.0819804	1.503	0.588	0.0191559	1.113	0.155	0.545496		group II intron reverse transcriptase/maturase	group II intron reverse transcriptase/maturase
BQ8897_RS01050	2198	2959	1777	1.348	0.431	1.69798e-06	0.811	-0.302	0.00211553	0.602	-0.733	5.54945e-17			histidine phosphatase family protein
BQ8897_RS05530	1017	1369	767	1.345	0.427	3.51438e-05	0.754	-0.408	0.000227956	0.56	-0.835	8.46807e-17			sensor histidine kinase
BQ8897_RS04860	10	13	21	1.345	0.428	0.686713	2.185	1.128	0.216962	1.625	0.7	0.406359			DUF3169 domain-containing protein
BQ8897_RS08740	3050	4100	3044	1.344	0.427	1.38812e-10	0.998	-0.002	0.982572	0.743	-0.429	8.12576e-11			3-deoxy-7-phosphoheptulonate synthase
BQ8897_RS02030	9	11	12	1.344	0.426	0.729803	1.396	0.481	0.691284	1.039	0.055	0.96375			lipoprotein
BQ8897_RS08840	2176	2920	2077	1.342	0.424	1.20019e-08	0.955	-0.067	0.488868	0.711	-0.491	2.41225e-11			aminopeptidase P family protein
BQ8897_RS00690	63	83	42	1.342	0.425	0.334441	0.693	-0.53	0.245194	0.516	-0.955	0.0130581			hypothetical protein
BQ8897_RS08680	1850	2485	1396	1.341	0.424	4.42542e-05	0.753	-0.41	0.00019284	0.561	-0.833	7.96305e-17			cysteine hydrolase
BQ8897_RS08685	12078	16213	8933	1.34	0.422	8.84431e-08	0.737	-0.439	5.99382e-08	0.55	-0.862	1.7502e-29			GTP-sensing pleiotropic transcriptional regulator CodY
BQ8897_RS10715	7870	10509	5764	1.335	0.417	1.10887e-09	0.733	-0.449	1.47972e-10	0.549	-0.866	1.65497e-38			penicillin-binding protein
BQ8897_RS06275	1555	2135	2067	1.334	0.416	0.0212962	1.335	0.416	0.0287969	1	0	0.999485			Asp23/Gls24 family envelope stress response protein
BQ8897_RS10660	488	641	409	1.333	0.415	0.0360454	0.848	-0.238	0.288574	0.636	-0.652	0.000414363			hypothetical protein
BQ8897_RS06250	1033	1377	981	1.332	0.414	1.40755e-06	0.949	-0.075	0.500105	0.713	-0.489	7.55418e-09			hypothetical protein
BQ8897_RS02295	1246	1660	1017	1.332	0.414	9.5982e-05	0.817	-0.292	0.0134248	0.613	-0.706	5.99284e-12			DNA-binding response regulator
BQ8897_RS10650	515	680	425	1.332	0.413	0.0559261	0.833	-0.264	0.273105	0.625	-0.677	0.000688484			NA
BQ8897_RS11375	1709	2273	1671	1.331	0.412	1.04024e-06	0.977	-0.034	0.780254	0.734	-0.446	8.77882e-08			YitT family protein
BQ8897_RS08225	1046	1389	971	1.331	0.413	0.000241059	0.93	-0.105	0.456175	0.699	-0.518	2.21218e-06			pyridoxal phosphate-dependent aminotransferase
BQ8897_RS09850	123	162	132	1.331	0.412	0.0993162	1.082	0.113	0.718012	0.813	-0.299	0.222994			gluconate 5-dehydrogenase
BQ8897_RS07190	2577	3450	1853	1.33	0.412	0.000602689	0.713	-0.487	7.97976e-05	0.536	-0.899	2.66147e-15			hypothetical protein
BQ8897_RS05340	2587	3424	3036	1.33	0.412	0.118132	1.218	0.285	0.319001	0.916	-0.127	0.651153			hypothetical protein
BQ8897_RS09680	25378	33688	14680	1.329	0.41	2.64013e-09	0.577	-0.794	2.4673e-31	0.434	-1.204	3.97765e-73			adenylosuccinate synthetase
BQ8897_RS06265	2922	3986	3503	1.328	0.409	0.0105817	1.192	0.253	0.15741	0.898	-0.156	0.354755			Asp23/Gls24 family envelope stress response protein
BQ8897_RS08085	1569	2078	1280	1.326	0.407	8.84023e-07	0.816	-0.293	0.00120787	0.616	-0.7	4.87953e-18			tellurite resistance methyltransferase TehB
BQ8897_RS07760	255	338	256	1.326	0.408	0.0588488	1.007	0.01	0.973195	0.759	-0.398	0.053304			helix-turn-helix domain-containing protein
BQ8897_RS09865	55	72	37	1.326	0.408	0.419128	0.694	-0.527	0.303293	0.523	-0.934	0.0313133			bifunctional 2-keto-4-hydroxyglutarate aldolase/2-keto-3-deoxy-6-phosphogluconate aldolase
BQ8897_RS04695	231	305	264	1.324	0.405	0.0532074	1.153	0.205	0.390511	0.871	-0.2	0.346261			Cof-type HAD-IIB family hydrolase
BQ8897_RS10625	502	662	456	1.323	0.403	0.0123478	0.913	-0.132	0.501745	0.69	-0.535	0.000493415			bifunctional homocysteine S-methyltransferase/methylenetetrahydrofolate reductase
BQ8897_RS08790	55	70	120	1.323	0.404	0.550675	2.397	1.261	0.0304077	1.811	0.857	0.117519			hypothetical protein
BQ8897_RS01170	151	201	122	1.322	0.403	0.0870373	0.81	-0.304	0.247059	0.613	-0.707	0.00118583			D-ribose ABC transporter substrate-binding protein
BQ8897_RS08345	894	1177	749	1.318	0.399	0.00127782	0.841	-0.251	0.0735685	0.638	-0.649	4.43606e-08			amidase
BQ8897_RS06270	913	1246	1201	1.318	0.399	0.0554385	1.319	0.4	0.0675063	1.001	0.001	0.997399			CsbD family protein
BQ8897_RS04185	25	33	26	1.317	0.398	0.562189	1.058	0.081	0.918343	0.803	-0.316	0.610138			alpha/beta hydrolase
BQ8897_RS10990	7221	9494	5479	1.316	0.396	4.16314e-09	0.761	-0.395	1.30324e-08	0.578	-0.791	1.87875e-33		site-specific integrase	site-specific integrase
BQ8897_RS08730	4260	5602	3662	1.315	0.396	3.95706e-05	0.865	-0.209	0.0558651	0.657	-0.605	8.12576e-11			alanine racemase
BQ8897_RS08150	125	156	187	1.315	0.395	0.389859	1.598	0.677	0.12523	1.215	0.281	0.513232			hypothetical protein
BQ8897_RS06210	4589	6033	4092	1.314	0.394	0.00103346	0.892	-0.165	0.24364	0.679	-0.559	1.22117e-06			NA
BQ8897_RS10670	9	11	10	1.312	0.392	0.750637	1.255	0.328	0.79379	0.956	-0.064	0.955959		IS30 family transposase	IS30 family transposase
BQ8897_RS03785	2499	3276	2121	1.311	0.391	7.81729e-06	0.849	-0.236	0.0159932	0.647	-0.627	1.52688e-13			bifunctional oligoribonuclease/PAP phosphatase NrnA
BQ8897_RS06520	2748	3595	2692	1.311	0.391	0.00420813	0.983	-0.025	0.900952	0.75	-0.416	0.00164152			Zn-dependent protease
BQ8897_RS08800	365	480	465	1.311	0.391	0.0232002	1.262	0.336	0.0699767	0.963	-0.055	0.777286			DUF4176 domain-containing protein
BQ8897_RS01765	958	1257	862	1.311	0.391	0.0320824	0.9	-0.152	0.483239	0.686	-0.543	0.00151231		MGE	tetracycline resistance protein
BQ8897_RS09000	798	1030	898	1.311	0.391	0.0454359	1.139	0.187	0.402629	0.868	-0.203	0.304693			hypothetical protein
BQ8897_RS08795	183	238	236	1.31	0.389	0.160557	1.304	0.383	0.188968	0.995	-0.007	0.983539			hypothetical protein
BQ8897_RS08110	4448	5819	3419	1.309	0.389	2.59844e-05	0.771	-0.375	0.000111485	0.589	-0.763	8.41908e-18			exodeoxyribonuclease
BQ8897_RS09890	996	1308	897	1.309	0.388	0.00651438	0.898	-0.156	0.35433	0.686	-0.544	6.14086e-05			N-acetylmuramoyl-L-alanine amidase
BQ8897_RS09055	39	52	55	1.309	0.389	0.455646	1.323	0.404	0.445092	1.01	0.015	0.979666		MGE	hypothetical protein
BQ8897_RS08410	17140	22414	15288	1.308	0.387	9.68232e-13	0.892	-0.165	0.006882	0.682	-0.552	3.91407e-25			DNA-binding response regulator
BQ8897_RS08735	1212	1586	1112	1.308	0.387	0.00235371	0.921	-0.118	0.448302	0.704	-0.506	3.59708e-05			holo-ACP synthase
BQ8897_RS06295	641	864	958	1.308	0.387	0.125387	1.499	0.584	0.0207371	1.146	0.196	0.440012			GlsB/YeaQ/YmgE family stress response membrane protein
BQ8897_RS02005	564	735	494	1.307	0.386	0.0187035	0.872	-0.198	0.293397	0.667	-0.584	0.000162419			N-acetyltransferase
BQ8897_RS08130	4434	5733	3851	1.306	0.385	0.00541628	0.871	-0.199	0.208221	0.667	-0.584	8.25168e-06			acetyltransferase
BQ8897_RS10995	325	415	410	1.306	0.385	0.199131	1.314	0.394	0.205787	1.006	0.009	0.979859		MGE	hypothetical protein
BQ8897_RS06740	1220	1584	1272	1.304	0.383	0.0452634	1.06	0.085	0.727584	0.813	-0.298	0.110591			Lj965 prophage superinfection immunity protein
BQ8897_RS10520	122	155	161	1.304	0.383	0.407991	1.386	0.471	0.303644	1.062	0.087	0.853004		MGE	hypothetical protein
BQ8897_RS05345	2747	3574	2878	1.302	0.381	0.00428198	1.052	0.073	0.672682	0.808	-0.308	0.0191013			ABC transporter ATP-binding protein
BQ8897_RS04805	8200	10655	6724	1.301	0.38	1.30921e-05	0.82	-0.286	0.00233474	0.63	-0.666	2.29405e-15			oligoendopeptidase F
BQ8897_RS09325	2509	3263	2362	1.3	0.378	6.44894e-08	0.941	-0.088	0.307401	0.724	-0.466	1.34356e-11			class I SAM-dependent methyltransferase
BQ8897_RS08125	7161	9261	6481	1.3	0.378	0.000132842	0.906	-0.143	0.222231	0.697	-0.521	5.14935e-08			NA
BQ8897_RS10435	57	69	94	1.3	0.379	0.587223	1.939	0.955	0.12286	1.491	0.576	0.321867		MGE	type II toxin-antitoxin system antitoxin%2C RelB/DinJ family
BQ8897_RS08405	8976	11658	7970	1.299	0.377	2.80148e-12	0.888	-0.171	0.0047164	0.684	-0.548	5.0488e-25			sensor histidine kinase
BQ8897_RS03335	2610	3381	2236	1.297	0.375	2.36766e-05	0.86	-0.218	0.0292208	0.663	-0.593	5.45654e-12			polyprenyl synthetase family protein
BQ8897_RS04180	24	30	21	1.297	0.375	0.586801	0.887	-0.173	0.820617	0.684	-0.548	0.355132			NA
BQ8897_RS07750	520	674	420	1.296	0.374	0.00583247	0.81	-0.304	0.0421985	0.625	-0.677	1.40745e-07			dephospho-CoA kinase
BQ8897_RS10515	216	271	268	1.296	0.374	0.238621	1.271	0.346	0.292137	0.981	-0.028	0.939417		MGE	hypothetical protein
BQ8897_RS06810	88	109	188	1.296	0.374	0.355974	2.224	1.153	0.00113156	1.716	0.779	0.0209241			hypothetical protein
BQ8897_RS09915	26539	34432	20146	1.295	0.373	5.27537e-05	0.757	-0.402	2.34519e-05	0.584	-0.775	1.34002e-18			preprotein translocase subunit YajC
BQ8897_RS01055	2852	3687	2372	1.293	0.371	3.38788e-06	0.833	-0.264	0.0024128	0.644	-0.634	2.55551e-16			D-alanyl-D-alanine carboxypeptidase
BQ8897_RS05350	1872	2417	1706	1.292	0.37	0.0008927	0.91	-0.135	0.303644	0.704	-0.506	2.43459e-06			GntR family transcriptional regulator
BQ8897_RS08140	936	1209	849	1.292	0.369	0.00237211	0.908	-0.14	0.333207	0.703	-0.509	1.31294e-05			copper homeostasis protein CutC
BQ8897_RS10805	3609	4624	4424	1.289	0.366	0.0086704	1.227	0.296	0.0498332	0.953	-0.07	0.655637			gfo/Idh/MocA family oxidoreductase
BQ8897_RS00075	4957	6348	5581	1.289	0.366	0.0124565	1.132	0.179	0.28387	0.879	-0.187	0.213923			hypoxanthine-guanine phosphoribosyltransferase
BQ8897_RS05665	489	632	622	1.289	0.367	0.0162385	1.27	0.345	0.0332345	0.985	-0.022	0.904664			ABC transporter ATP-binding protein
BQ8897_RS08310	5093	6583	5558	1.287	0.364	0.000210177	1.089	0.123	0.290002	0.846	-0.241	0.014893			BAX inhibitor (BI)-1/YccA family protein
BQ8897_RS07835	574	738	563	1.287	0.365	0.00236843	0.982	-0.027	0.874311	0.762	-0.391	0.000798163			DNA mismatch repair protein MutT
BQ8897_RS10285	16097	20615	12343	1.286	0.363	8.18268e-07	0.767	-0.382	4.27472e-07	0.597	-0.745	7.66473e-26		MGE	membrane protein
BQ8897_RS09735	947	1218	1093	1.286	0.363	0.000894248	1.155	0.207	0.0932829	0.898	-0.155	0.172872			CtsR family transcriptional regulator
BQ8897_RS04475	3322	4267	2743	1.286	0.363	0.0117771	0.83	-0.269	0.0881623	0.645	-0.632	2.64857e-06			YtxH domain-containing protein
BQ8897_RS00685	55	70	52	1.286	0.363	0.522895	0.945	-0.082	0.902127	0.735	-0.445	0.371795			NA
BQ8897_RS09565	8	10	9	1.285	0.362	0.756252	1.098	0.134	0.914467	0.854	-0.228	0.825709		IS30-like element ISSag9 family transposase	IS30-like element ISSag9 family transposase
BQ8897_RS09660	7	10	19	1.285	0.362	0.772535	2.841	1.506	0.129986	2.21	1.144	0.208589			PTS ascorbate transporter subunit IIB
BQ8897_RS06335	2105	2711	2120	1.284	0.36	0.000650043	1.013	0.019	0.902484	0.789	-0.342	0.000991878			DUF3862 domain-containing protein
BQ8897_RS01435	411	525	654	1.284	0.361	0.00975087	1.592	0.67	5.70899e-07	1.239	0.31	0.020558			DUF1033 domain-containing protein
BQ8897_RS10425	339	435	347	1.283	0.36	0.016585	1.022	0.031	0.878775	0.796	-0.328	0.0243773		MGE	hypothetical protein
BQ8897_RS04300	226	290	238	1.283	0.36	0.0873568	1.063	0.088	0.740249	0.828	-0.272	0.186078			beta-hexosamidase
BQ8897_RS02025	137	172	157	1.282	0.359	0.357923	1.178	0.237	0.571026	0.919	-0.122	0.752984			RNA polymerase sigma factor
BQ8897_RS11095	14	19	11	1.282	0.358	0.702372	0.724	-0.467	0.619034	0.564	-0.825	0.285604			DUF4298 domain-containing protein
BQ8897_RS08835	1166	1490	1062	1.28	0.356	0.00294352	0.914	-0.13	0.363074	0.714	-0.486	2.30528e-05			hypothetical protein
BQ8897_RS07100	1186	1453	1409	1.279	0.355	0.318349	1.258	0.331	0.367197	0.983	-0.025	0.950962			transcriptional regulator
BQ8897_RS08820	8	10	6	1.279	0.355	0.806441	0.776	-0.366	0.804468	0.607	-0.72	0.545496			hypothetical protein
BQ8897_RS08830	119	142	182	1.277	0.353	0.559455	1.773	0.827	0.127823	1.389	0.474	0.356363			hypothetical protein
BQ8897_RS06580	1057	1349	812	1.276	0.351	0.000309921	0.77	-0.376	0.000257329	0.604	-0.728	7.57113e-15			8-oxo-dGTP diphosphatase
BQ8897_RS09550	6228	7931	6024	1.273	0.349	1.52099e-07	0.967	-0.049	0.573391	0.759	-0.398	1.25517e-09			DNA-binding response regulator
BQ8897_RS04645	635	808	653	1.273	0.349	0.0878519	1.033	0.047	0.859181	0.811	-0.301	0.125613			PH domain-containing protein
BQ8897_RS05315	688	874	471	1.269	0.344	0.00975534	0.684	-0.547	5.07208e-05	0.539	-0.891	8.91802e-13			haloacid dehalogenase
BQ8897_RS08690	9120	11571	5867	1.268	0.342	3.08691e-05	0.642	-0.64	2.42969e-15	0.506	-0.982	3.52166e-36			pyridoxal phosphate-dependent aminotransferase
BQ8897_RS06290	686	893	959	1.268	0.343	0.159284	1.401	0.487	0.046292	1.105	0.144	0.564529			GlsB/YeaQ/YmgE family stress response membrane protein
BQ8897_RS01210	19	24	20	1.268	0.343	0.638348	1.053	0.074	0.928705	0.83	-0.269	0.681677			ABC transporter ATP-binding protein
BQ8897_RS06255	3256	4115	2899	1.267	0.341	4.40939e-06	0.892	-0.166	0.0520644	0.704	-0.507	2.55822e-12			hypothetical protein
BQ8897_RS10800	2163	2731	2760	1.267	0.342	0.0268165	1.278	0.354	0.0288374	1.008	0.012	0.950833			GNAT family acetyltransferase
BQ8897_RS03095	489	621	472	1.267	0.341	0.0319521	0.964	-0.052	0.804806	0.761	-0.393	0.00939084			hypothetical protein
BQ8897_RS09855	50	63	43	1.265	0.339	0.519226	0.858	-0.222	0.69973	0.678	-0.56	0.215601			hypothetical protein
BQ8897_RS10740	8382	10596	8413	1.264	0.338	9.91349e-06	1	-0.001	0.995814	0.791	-0.338	7.37786e-06			hypothetical protein
BQ8897_RS05320	575	730	488	1.264	0.338	0.0616095	0.85	-0.234	0.244704	0.672	-0.573	0.000602828			DUF2974 domain-containing protein
BQ8897_RS01870	79	95	109	1.262	0.336	0.54072	1.533	0.617	0.226633	1.215	0.281	0.568073			XRE family transcriptional regulator
BQ8897_RS08315	3438	4332	3382	1.261	0.335	0.000911113	0.988	-0.018	0.901281	0.783	-0.353	0.000332907			hypothetical protein
BQ8897_RS06115	1142	1431	1238	1.261	0.334	0.0203949	1.087	0.121	0.483424	0.862	-0.213	0.138092			hypothetical protein
BQ8897_RS02015	702	883	700	1.261	0.335	0.0965154	0.99	-0.015	0.95784	0.785	-0.35	0.0660668			N-acetyltransferase
BQ8897_RS06260	4663	5860	4303	1.26	0.333	2.46926e-06	0.924	-0.114	0.177453	0.734	-0.447	9.99029e-11			GntR family transcriptional regulator
BQ8897_RS04055	7352	9264	6544	1.259	0.332	3.92688e-06	0.889	-0.17	0.0369234	0.706	-0.502	6.67754e-13			serine hydrolase
BQ8897_RS02990	443	552	445	1.259	0.332	0.18226	1.02	0.029	0.929177	0.81	-0.303	0.198754			TetR/AcrR family transcriptional regulator
BQ8897_RS05370	2161	2677	3156	1.259	0.333	0.495741	1.536	0.619	0.175443	1.22	0.286	0.517873			signal peptidase I
BQ8897_RS02795	444	559	345	1.258	0.331	0.0173966	0.775	-0.367	0.0137372	0.616	-0.698	9.18463e-08			DUF1751 domain-containing protein
BQ8897_RS10630	559	700	457	1.258	0.331	0.0263252	0.823	-0.28	0.0861618	0.655	-0.611	1.12875e-05			5-methyltetrahydropteroyltriglutamate--homocysteine S-methyltransferase
BQ8897_RS10825	10	12	32	1.256	0.329	0.730848	3.222	1.688	0.0227488	2.565	1.359	0.0451237			hypothetical protein
BQ8897_RS01875	612	769	577	1.255	0.327	0.0261896	0.942	-0.087	0.64203	0.751	-0.414	0.00302745			MutR family transcriptional regulator
BQ8897_RS11000	552	692	542	1.253	0.326	0.0869842	0.991	-0.013	0.963201	0.791	-0.338	0.0604837		MGE	hypothetical protein
BQ8897_RS07610	395	495	386	1.252	0.324	0.0307906	0.977	-0.034	0.867356	0.78	-0.358	0.0126951			8-oxo-dGTP diphosphatase
BQ8897_RS10760	25469	31800	30565	1.251	0.323	2.19711e-05	1.201	0.264	0.00113078	0.96	-0.059	0.494237			molecular chaperone GroEL
BQ8897_RS03310	4011	5028	3699	1.25	0.322	6.45823e-07	0.921	-0.119	0.121419	0.737	-0.441	3.45846e-12			phospho-sugar mutase
BQ8897_RS11370	366	455	604	1.25	0.322	0.258504	1.649	0.722	0.00660647	1.319	0.399	0.120216			DUF1275 domain-containing protein
BQ8897_RS01455	40	50	68	1.25	0.322	0.512068	1.715	0.778	0.0759215	1.372	0.456	0.269958			competence protein ComGF
BQ8897_RS09705	4122	5143	2835	1.249	0.321	0.00104033	0.689	-0.538	2.90509e-08	0.552	-0.859	9.92967e-21			hypothetical protein
BQ8897_RS03110	2218	2765	1946	1.249	0.32	0.00273592	0.877	-0.189	0.118358	0.703	-0.509	5.44689e-07			16S rRNA (guanine(966)-N(2))-methyltransferase RsmD
BQ8897_RS03370	27584	34489	21691	1.248	0.32	0.000917199	0.782	-0.355	0.0003774	0.626	-0.675	1.24244e-13			HU family DNA-binding protein
BQ8897_RS04375	4996	6225	5001	1.247	0.318	2.57121e-05	1.001	0.001	0.990427	0.803	-0.317	2.1724e-05			cell wall metabolism sensor histidine kinase VicK
BQ8897_RS03120	1333	1659	1386	1.246	0.317	0.000336014	1.041	0.058	0.617105	0.836	-0.259	0.00313207			pantetheine-phosphate adenylyltransferase
BQ8897_RS09545	8304	10344	8812	1.245	0.316	3.69811e-05	1.061	0.086	0.359743	0.852	-0.231	0.002724			two-component sensor histidine kinase
BQ8897_RS10155	1476	1837	1285	1.245	0.316	0.00786027	0.873	-0.196	0.143522	0.701	-0.512	5.08335e-06			histidine kinase
BQ8897_RS02540	1339	1672	1284	1.245	0.317	0.00962207	0.966	-0.049	0.761411	0.776	-0.366	0.00177897			hypothetical protein
BQ8897_RS04370	3111	3864	2635	1.242	0.313	0.000712707	0.848	-0.239	0.018343	0.682	-0.552	3.93172e-10			DNA-binding response regulator
BQ8897_RS03755	2541	3157	2207	1.242	0.313	0.00147259	0.87	-0.201	0.0683397	0.701	-0.513	4.34396e-08			RNase adapter RapZ
BQ8897_RS09605	16	19	16	1.241	0.311	0.71147	1.062	0.086	0.925217	0.856	-0.225	0.759456			carbohydrate kinase
BQ8897_RS06990	4403	5457	4033	1.24	0.31	3.31649e-08	0.916	-0.126	0.0528748	0.739	-0.436	2.34403e-15			ABC transporter ATP-binding protein
BQ8897_RS10765	4496	5567	5390	1.239	0.309	2.79661e-05	1.196	0.258	0.000998676	0.966	-0.05	0.551995			co-chaperone GroES
BQ8897_RS01610	168	209	137	1.239	0.31	0.200121	0.814	-0.297	0.248524	0.657	-0.607	0.00513542			PTS ascorbate transporter subunit IIC
BQ8897_RS01180	146	183	113	1.239	0.309	0.283514	0.785	-0.349	0.244704	0.634	-0.658	0.00912305			ribose import ATP-binding protein RbsA
BQ8897_RS00705	118	147	111	1.239	0.309	0.357063	0.927	-0.109	0.783414	0.748	-0.418	0.16337			hypothetical protein
BQ8897_RS09950	6014	7450	4930	1.237	0.307	3.69525e-05	0.818	-0.29	0.000215254	0.661	-0.597	6.73231e-17			UDP-glucose 4-epimerase GalE
BQ8897_RS03670	11843	14602	13487	1.237	0.307	0.000829171	1.139	0.188	0.0665408	0.921	-0.119	0.222144			calcium-translocating P-type ATPase%2C PMCA-type
BQ8897_RS05110	8147	10075	6845	1.236	0.306	1.30932e-07	0.84	-0.251	4.31161e-05	0.68	-0.557	4.95121e-23			UDP-N-acetylglucosamine 1-carboxyvinyltransferase
BQ8897_RS05115	1346	1667	1109	1.236	0.306	0.00804512	0.822	-0.283	0.0223516	0.665	-0.589	5.4045e-08			DNA-directed RNA polymerase subunit beta
BQ8897_RS03345	1393	1715	1414	1.236	0.306	0.0169244	1.018	0.025	0.886762	0.823	-0.281	0.023766			ArgR family transcriptional regulator
BQ8897_RS09410	177	207	278	1.236	0.305	0.574523	1.796	0.845	0.0770361	1.453	0.539	0.231461			aromatic acid exporter family protein
BQ8897_RS07630	2631	3265	3583	1.235	0.305	0.0730332	1.375	0.459	0.00684401	1.113	0.154	0.371952			CPBP family intramembrane metalloprotease
BQ8897_RS01110	733	905	734	1.235	0.304	0.113332	1.007	0.011	0.9682	0.816	-0.293	0.108648			mechanosensitive ion channel family protein
BQ8897_RS03130	408	497	480	1.235	0.305	0.12561	1.176	0.234	0.277598	0.952	-0.071	0.740878			bifunctional metallophosphatase/5'-nucleotidase
BQ8897_RS01605	34	42	28	1.235	0.304	0.624079	0.825	-0.278	0.669747	0.668	-0.583	0.265897			PTS lactose transporter subunit IIB
BQ8897_RS04700	751	931	730	1.234	0.304	0.0196084	0.968	-0.047	0.788976	0.784	-0.35	0.00490161			LacI family transcriptional regulator
BQ8897_RS04235	293	362	333	1.233	0.302	0.109603	1.135	0.182	0.388624	0.92	-0.12	0.538381			hypothetical protein
BQ8897_RS01525	587	727	535	1.232	0.301	0.0650982	0.912	-0.133	0.487732	0.741	-0.433	0.00429724			class I SAM-dependent methyltransferase
BQ8897_RS01185	17	21	13	1.232	0.301	0.721736	0.799	-0.324	0.702787	0.648	-0.625	0.364335			D-ribose pyranase
BQ8897_RS03015	79	95	105	1.231	0.3	0.465642	1.374	0.458	0.246983	1.116	0.158	0.686534			hypothetical protein
BQ8897_RS10050	1631	2002	1273	1.23	0.299	0.0117134	0.782	-0.354	0.00400496	0.636	-0.653	3.12953e-09			class Ib ribonucleoside-diphosphate reductase assembly flavoprotein NrdI
BQ8897_RS09700	1157	1421	976	1.23	0.299	0.0366684	0.848	-0.238	0.128188	0.689	-0.537	5.05979e-05			hypothetical protein
BQ8897_RS10095	14	17	20	1.23	0.299	0.74337	1.466	0.552	0.504729	1.192	0.253	0.745746			PTS mannose transporter subunit IIA
BQ8897_RS05710	2935	3617	2663	1.229	0.297	0.000803162	0.908	-0.14	0.173816	0.739	-0.437	2.86401e-07			ribosome biogenesis GTPase YlqF
BQ8897_RS09695	5746	7058	4428	1.229	0.297	0.00256563	0.772	-0.373	0.000212469	0.628	-0.671	3.91201e-13			bifunctional glutamate--cysteine ligase GshA/glutathione synthetase GshB
BQ8897_RS02020	347	420	394	1.229	0.297	0.326734	1.171	0.227	0.477949	0.953	-0.07	0.824227			hypothetical protein
BQ8897_RS05145	2809	3446	2707	1.227	0.295	3.89218e-05	0.962	-0.056	0.544616	0.784	-0.351	5.92395e-07			ATP-dependent nuclease subunit B
BQ8897_RS11360	909	1105	404	1.227	0.295	0.0958117	0.453	-1.142	2.17172e-12	0.369	-1.437	6.20054e-20			carbamate kinase
BQ8897_RS02585	423	476	674	1.227	0.296	0.551729	1.968	0.977	0.0225625	1.604	0.681	0.0908803			hypothetical protein
BQ8897_RS07975	1285	1576	1303	1.225	0.292	0.0131307	1.014	0.02	0.902679	0.828	-0.272	0.017444			metal-dependent transcriptional regulator
BQ8897_RS03800	537	659	653	1.224	0.291	0.228781	1.216	0.282	0.261004	0.993	-0.009	0.973942			chorismate mutase
BQ8897_RS03640	6915	8442	5377	1.222	0.289	2.53318e-06	0.778	-0.362	6.82195e-09	0.637	-0.651	4.22036e-28			aminoacyltransferase
BQ8897_RS10060	2015	2463	1797	1.222	0.289	0.00243745	0.89	-0.168	0.120196	0.729	-0.457	4.85104e-07			zeta toxin
BQ8897_RS04470	2568	3132	2275	1.221	0.288	0.0855622	0.893	-0.163	0.385971	0.732	-0.45	0.00335236			DUF948 domain-containing protein
BQ8897_RS03340	2613	3188	2246	1.22	0.287	0.00360789	0.863	-0.213	0.0491472	0.707	-0.5	8.01356e-08			TlyA family rRNA (cytidine-2'-O)-methyltransferase
BQ8897_RS09625	119	145	85	1.22	0.287	0.347412	0.717	-0.48	0.115346	0.588	-0.767	0.00351615			hypothetical protein
BQ8897_RS10745	6663	8058	6027	1.219	0.286	0.0172057	0.904	-0.145	0.287644	0.742	-0.431	0.00012788			uridine phosphorylase
BQ8897_RS10020	629	770	646	1.219	0.286	0.0542316	1.024	0.034	0.862692	0.84	-0.252	0.0778538			DeoR/GlpR transcriptional regulator
BQ8897_RS01690	68	82	117	1.219	0.286	0.484273	1.726	0.787	0.0294149	1.415	0.501	0.141595			transcriptional regulator
BQ8897_RS07580	1579	1938	2127	1.218	0.284	0.0818948	1.343	0.425	0.0091405	1.103	0.141	0.393399			LacI family transcriptional regulator
BQ8897_RS09820	57	69	60	1.218	0.285	0.580764	1.038	0.054	0.927522	0.852	-0.231	0.618107			heparinase II/III-like protein
BQ8897_RS10640	515	621	394	1.217	0.283	0.0908679	0.77	-0.377	0.0292208	0.633	-0.66	1.40641e-05			branched-chain amino acid ABC transporter permease
BQ8897_RS05255	295	333	495	1.217	0.283	0.614427	1.985	0.989	0.0393685	1.632	0.706	0.117222			TIGR01906 family membrane protein
BQ8897_RS03715	1347	1639	1072	1.216	0.282	0.0134781	0.796	-0.33	0.00564977	0.654	-0.612	8.4597e-09			MBL fold metallo-hydrolase
BQ8897_RS06950	1064	1295	1362	1.216	0.282	0.0151559	1.28	0.356	0.00256992	1.053	0.074	0.558524			GTP pyrophosphokinase
BQ8897_RS06220	827	1002	954	1.216	0.282	0.124103	1.171	0.228	0.247059	0.963	-0.054	0.788356			putative sulfate exporter family transporter
BQ8897_RS01150	2810	3418	2311	1.215	0.281	0.000928488	0.821	-0.285	0.00141843	0.675	-0.566	2.12152e-12			carbonic anhydrase
BQ8897_RS04275	33	39	39	1.213	0.279	0.686182	1.205	0.269	0.69793	0.993	-0.01	0.987847			2-dehydro-3-deoxyphosphooctonate aldolase
BQ8897_RS03320	3367	4070	2732	1.212	0.278	0.00577603	0.813	-0.298	0.00467638	0.671	-0.576	9.27698e-10			NAD(P)H-hydrate dehydratase
BQ8897_RS07500	5533	6685	4860	1.21	0.275	0.000139635	0.881	-0.183	0.021746	0.728	-0.457	3.84876e-11			dTDP-4-dehydrorhamnose reductase
BQ8897_RS08175	12	14	15	1.21	0.276	0.791543	1.26	0.334	0.737367	1.041	0.058	0.951435		IS30 family transposase	IS30 family transposase
BQ8897_RS08330	14158	17115	11847	1.209	0.274	0.000118057	0.837	-0.256	0.000623483	0.693	-0.53	5.67847e-15			membrane protein insertase YidC
BQ8897_RS05995	1700	2058	1566	1.209	0.274	0.0149259	0.919	-0.121	0.355699	0.76	-0.395	0.000199864			tautomerase
BQ8897_RS07815	941	1132	1015	1.209	0.273	0.099185	1.085	0.118	0.538572	0.898	-0.156	0.348999			UDP kinase
BQ8897_RS08995	7665	9308	6357	1.208	0.273	0.00626012	0.828	-0.271	0.00978246	0.686	-0.544	5.10316e-09			Xaa-Pro dipeptidyl-peptidase
BQ8897_RS03010	134	159	169	1.208	0.273	0.414334	1.285	0.361	0.271582	1.063	0.089	0.788604			type II toxin-antitoxin system antitoxin%2C RelB/DinJ family
BQ8897_RS08945	1244	1502	1125	1.207	0.271	0.0056038	0.905	-0.144	0.201013	0.75	-0.416	8.20946e-06			DNA polymerase IV
BQ8897_RS07740	383	461	407	1.207	0.272	0.103544	1.065	0.09	0.658538	0.882	-0.181	0.272988			hypothetical protein
BQ8897_RS03125	2467	2975	2330	1.206	0.271	0.00063234	0.945	-0.081	0.399097	0.783	-0.352	4.25587e-06			PDZ domain-containing protein
BQ8897_RS09920	1287	1548	1363	1.206	0.27	0.109843	1.069	0.096	0.636313	0.886	-0.174	0.298801			thiol reductase thioredoxin
BQ8897_RS04345	458	558	572	1.205	0.269	0.149157	1.242	0.313	0.103707	1.031	0.044	0.82885			peptidase
BQ8897_RS04855	14	17	21	1.205	0.269	0.783223	1.484	0.569	0.503906	1.232	0.301	0.707553			transcriptional regulator
BQ8897_RS03105	212	253	272	1.204	0.268	0.29789	1.287	0.364	0.153123	1.068	0.096	0.712548			bacteriocin transport accessory protein
BQ8897_RS04460	8826	10608	6219	1.203	0.266	5.18611e-06	0.705	-0.504	2.47378e-18	0.586	-0.77	4.4163e-43			HPr kinase/phosphorylase
BQ8897_RS02435	2770	3411	2086	1.202	0.266	0.14409	0.75	-0.415	0.0220556	0.624	-0.681	2.2701e-05			ribosome-associated translation inhibitor RaiA
BQ8897_RS01490	1959	2340	2610	1.201	0.264	0.160249	1.36	0.444	0.0164006	1.133	0.18	0.326962			CPBP family intramembrane metalloprotease
BQ8897_RS03280	1860	2242	1886	1.2	0.262	0.0351479	1.024	0.034	0.836436	0.854	-0.228	0.0586141			DUF1827 domain-containing protein
BQ8897_RS01595	502	601	458	1.199	0.262	0.0718927	0.914	-0.129	0.445857	0.762	-0.391	0.00385251			alpha%2Calpha-phosphotrehalase
BQ8897_RS03885	4191	5040	4698	1.198	0.261	0.0722484	1.127	0.173	0.277955	0.941	-0.088	0.567745			rod shape-determining protein RodA
BQ8897_RS10560	10	11	18	1.197	0.259	0.830008	1.801	0.849	0.406817	1.505	0.59	0.531223			hypothetical protein
BQ8897_RS05705	2255	2697	2104	1.196	0.259	0.000407658	0.933	-0.101	0.246378	0.78	-0.359	3.74159e-07			ribonuclease HII
BQ8897_RS03760	3852	4589	3025	1.195	0.257	0.0599876	0.789	-0.342	0.013783	0.66	-0.599	1.16232e-06			YvcK family protein
BQ8897_RS05740	50	60	82	1.195	0.257	0.624079	1.599	0.677	0.142873	1.338	0.42	0.331392			NA
BQ8897_RS03350	5539	6609	5511	1.194	0.256	3.47075e-05	0.995	-0.007	0.940611	0.833	-0.263	1.59041e-05			DNA repair protein RecN
BQ8897_RS04720	8130	9689	7755	1.194	0.255	0.000322074	0.954	-0.068	0.437547	0.799	-0.323	2.497e-06			superoxide dismutase [Mn/Fe]
BQ8897_RS05390	1289	1536	1374	1.194	0.256	0.0885011	1.068	0.095	0.591279	0.895	-0.16	0.284935			amino acid ABC transporter permease
BQ8897_RS07755	587	700	511	1.194	0.256	0.0966388	0.869	-0.202	0.231069	0.728	-0.458	0.00115538			formamidopyrimidine-DNA glycosylase
BQ8897_RS07880	70	84	89	1.194	0.256	0.513681	1.254	0.327	0.390511	1.051	0.071	0.85225			NA
BQ8897_RS04680	4163	4972	4357	1.193	0.254	0.000837603	1.047	0.066	0.484535	0.878	-0.188	0.013133			1-acyl-sn-glycerol-3-phosphate acyltransferase
BQ8897_RS10735	9462	11216	8657	1.193	0.255	0.0164197	0.917	-0.125	0.302622	0.769	-0.379	0.000141387			deoxyribose-phosphate aldolase
BQ8897_RS05055	641	764	692	1.193	0.255	0.0300017	1.081	0.113	0.409129	0.906	-0.142	0.232614			NA
BQ8897_RS06870	335	396	421	1.193	0.255	0.51152	1.303	0.382	0.301432	1.092	0.126	0.731565			hypothetical protein
BQ8897_RS00280	8368	9971	5962	1.192	0.254	0.00616433	0.711	-0.491	4.57751e-08	0.597	-0.745	2.55026e-18			phosphate acyltransferase PlsX
BQ8897_RS06575	894	1066	703	1.192	0.253	0.0510169	0.788	-0.345	0.00954603	0.661	-0.598	4.37257e-07			NUDIX domain-containing protein
BQ8897_RS06995	4213	5026	3620	1.191	0.252	0.00109712	0.861	-0.216	0.00954573	0.723	-0.468	1.86432e-10			ABC transporter ATP-binding protein
BQ8897_RS09770	1574	1872	2204	1.191	0.252	0.0104582	1.403	0.489	2.43638e-07	1.178	0.237	0.0125495			sodium:proton antiporter
BQ8897_RS03805	2068	2461	2472	1.19	0.251	0.00872091	1.196	0.258	0.010232	1.005	0.007	0.956457			voltage-gated chloride channel protein
BQ8897_RS10055	4788	5677	3600	1.19	0.251	0.0499668	0.752	-0.412	0.001115	0.632	-0.663	8.77414e-09			peptidase M42
BQ8897_RS08520	138	153	186	1.19	0.251	0.630921	1.471	0.556	0.243056	1.236	0.305	0.495934			NA
BQ8897_RS10545	123	141	190	1.19	0.251	0.680575	1.741	0.8	0.122811	1.463	0.549	0.257311			N-acetyltransferase
BQ8897_RS04590	56087	66672	45371	1.189	0.25	0.0131197	0.807	-0.309	0.0026907	0.679	-0.559	1.82046e-09			triose-phosphate isomerase
BQ8897_RS03315	3442	4089	2820	1.188	0.248	0.00446379	0.819	-0.289	0.00139304	0.689	-0.537	4.92727e-11			bifunctional methylenetetrahydrofolate dehydrogenase/methenyltetrahydrofolate cyclohydrolase
BQ8897_RS09740	4694	5570	3669	1.187	0.247	0.00668798	0.781	-0.357	9.57175e-05	0.658	-0.604	8.78825e-13			hypothetical protein
BQ8897_RS00010	5009	5948	5514	1.187	0.248	0.0125157	1.103	0.141	0.207684	0.929	-0.107	0.30216			DNA polymerase III subunit beta
BQ8897_RS06360	1386	1660	1668	1.187	0.247	0.269105	1.208	0.273	0.231098	1.018	0.026	0.918024			DUF2969 domain-containing protein
BQ8897_RS09470	4323	5120	3965	1.185	0.245	0.00166394	0.918	-0.123	0.169281	0.775	-0.368	7.6256e-07			ribosome small subunit-dependent GTPase A
BQ8897_RS10510	751	898	612	1.185	0.245	0.140894	0.813	-0.298	0.0831686	0.686	-0.543	0.000259487		MGE	hypothetical protein
BQ8897_RS09635	26	31	57	1.185	0.245	0.698524	2.164	1.114	0.0274063	1.826	0.868	0.0623191			transaldolase
BQ8897_RS09380	2163	2563	2187	1.184	0.243	0.00634802	1.01	0.014	0.91067	0.853	-0.229	0.00836219			tRNA (adenosine(37)-N6)-threonylcarbamoyltransferase complex dimerization subunit type 1 TsaB
BQ8897_RS09965	1156	1370	1012	1.184	0.243	0.0336073	0.872	-0.198	0.114846	0.737	-0.441	3.36483e-05			Fis family transcriptional regulator
BQ8897_RS06875	4585	5425	4061	1.183	0.242	0.000439544	0.885	-0.176	0.0206416	0.748	-0.418	2.30125e-10			dihydrofolate reductase
BQ8897_RS07655	7986	9462	7539	1.183	0.243	0.00103027	0.944	-0.083	0.345391	0.798	-0.326	4.61747e-06			GTPase ObgE
BQ8897_RS07685	515	609	603	1.183	0.243	0.103544	1.173	0.23	0.146898	0.991	-0.013	0.942116			rRNA pseudouridine synthase
BQ8897_RS05000	993	1169	1152	1.181	0.24	0.0410844	1.16	0.214	0.0882729	0.982	-0.026	0.848441			N-acetyltransferase
BQ8897_RS09730	11723	13825	11333	1.18	0.238	0.000450666	0.968	-0.048	0.581531	0.82	-0.286	1.41978e-05			ATP-dependent Clp protease ATP-binding subunit
BQ8897_RS11320	33596	39634	32222	1.18	0.239	0.00120008	0.958	-0.062	0.499226	0.812	-0.301	2.36527e-05			IMP dehydrogenase
BQ8897_RS03905	1127	1329	1138	1.18	0.239	0.0267117	1.012	0.017	0.908274	0.858	-0.221	0.0334187			phosphoserine phosphatase SerB
BQ8897_RS00285	2843	3350	1981	1.179	0.238	0.0770497	0.695	-0.525	4.42257e-05	0.589	-0.763	1.97995e-10			acyl carrier protein
BQ8897_RS04595	61176	72108	50315	1.178	0.236	0.0283708	0.819	-0.288	0.00917879	0.696	-0.524	1.02543e-07			2%2C3-bisphosphoglycerate-dependent phosphoglycerate mutase
BQ8897_RS01095	1006	1184	1134	1.178	0.237	0.0588488	1.133	0.181	0.18438	0.962	-0.056	0.681677			hydroxymethylpyrimidine/phosphomethylpyrimidine kinase
BQ8897_RS07030	668	781	623	1.178	0.237	0.220366	0.943	-0.085	0.711654	0.8	-0.321	0.0656061			hypothetical protein
BQ8897_RS03045	654	768	526	1.176	0.234	0.0976253	0.806	-0.312	0.032311	0.685	-0.545	1.99434e-05			DUF1912 domain-containing protein
BQ8897_RS05495	470	555	529	1.176	0.234	0.27509	1.117	0.159	0.491829	0.949	-0.075	0.73287			N-acetyltransferase
BQ8897_RS02200	442	517	551	1.176	0.234	0.478733	1.263	0.337	0.288606	1.074	0.103	0.745746			DUF4059 domain-containing protein
BQ8897_RS04195	47	55	46	1.176	0.234	0.657965	0.97	-0.044	0.940611	0.825	-0.278	0.540642			NA
BQ8897_RS06135	3004	3534	3027	1.175	0.232	0.0228705	1.013	0.018	0.897349	0.862	-0.214	0.0301655			ClC family H(+)/Cl(-) exchange transporter
BQ8897_RS04295	58	68	61	1.174	0.232	0.628932	1.037	0.052	0.924927	0.883	-0.18	0.678996			HAD family hydrolase
BQ8897_RS11015	55	64	53	1.174	0.231	0.682141	0.948	-0.078	0.900952	0.807	-0.309	0.517873		site-specific integrase	site-specific integrase
BQ8897_RS04240	596	703	683	1.173	0.23	0.196721	1.147	0.198	0.290002	0.978	-0.032	0.871848			LysR family transcriptional regulator
BQ8897_RS05050	802	940	851	1.172	0.229	0.0259651	1.062	0.086	0.480493	0.906	-0.143	0.166759			glucose-1-phosphate adenylyltransferase
BQ8897_RS07735	3423	4016	3373	1.171	0.228	0.0119238	0.984	-0.023	0.8474	0.84	-0.251	0.00385635			MFS transporter
BQ8897_RS03675	290	341	462	1.171	0.228	0.480944	1.622	0.697	0.0143803	1.385	0.47	0.0805667			NA
BQ8897_RS09840	38	45	28	1.171	0.228	0.729803	0.742	-0.431	0.487403	0.633	-0.659	0.210965			glucuronyl hydrolase
BQ8897_RS07775	31	34	35	1.171	0.228	0.774588	1.152	0.204	0.794868	0.984	-0.024	0.97568			hypothetical protein
BQ8897_RS05150	6191	7267	5214	1.17	0.227	0.00255416	0.842	-0.248	0.00147736	0.719	-0.475	1.70146e-11			helicase-exonuclease AddAB subunit AddA
BQ8897_RS07175	2661	3111	2542	1.169	0.225	0.00158355	0.956	-0.065	0.458517	0.818	-0.29	2.44307e-05			metallophosphatase
BQ8897_RS05045	942	1108	1096	1.169	0.225	0.0740052	1.161	0.215	0.108092	0.993	-0.01	0.949554			1%2C4-alpha-glucan branching protein GlgB
BQ8897_RS10810	1222	1416	1625	1.169	0.225	0.246651	1.336	0.418	0.024508	1.143	0.193	0.289934			hypothetical protein
BQ8897_RS04710	180	210	181	1.169	0.225	0.351643	1.005	0.007	0.980767	0.86	-0.218	0.326654			class I SAM-dependent methyltransferase
BQ8897_RS09530	13053	15256	13930	1.168	0.224	0.0212945	1.072	0.1	0.375189	0.917	-0.124	0.208589			D-alanyl-lipoteichoic acid biosynthesis protein DltB
BQ8897_RS05310	1150	1342	850	1.167	0.223	0.0721906	0.742	-0.43	0.000400388	0.636	-0.653	4.98148e-09			peptide-methionine (R)-S-oxide reductase
BQ8897_RS02555	3785	4435	3791	1.167	0.223	0.147932	1.003	0.005	0.980767	0.86	-0.218	0.134952			DUF956 domain-containing protein
BQ8897_RS07000	1028	1197	813	1.167	0.223	0.192318	0.798	-0.326	0.0577538	0.683	-0.549	0.000247146			N-acetyltransferase
BQ8897_RS10495	423	496	385	1.167	0.223	0.230751	0.915	-0.128	0.535417	0.784	-0.35	0.0349411		MGE	hypothetical protein
BQ8897_RS03765	2696	3146	2361	1.166	0.222	0.00821217	0.877	-0.19	0.036714	0.752	-0.412	1.7349e-07			sporulation protein
BQ8897_RS10875	3979	4644	3511	1.166	0.221	0.029886	0.885	-0.177	0.111364	0.759	-0.398	2.39874e-05			DNA mismatch repair endonuclease MutL
BQ8897_RS00735	763	895	786	1.166	0.221	0.124475	1.025	0.036	0.845187	0.88	-0.185	0.184009		MGE	NA
BQ8897_RS11005	202	231	223	1.166	0.222	0.600451	1.166	0.221	0.603851	1	-0.001	0.99944		MGE	hypothetical protein
BQ8897_RS10635	92	110	87	1.166	0.222	0.624689	0.965	-0.052	0.920228	0.827	-0.274	0.486198			AzlD domain-containing protein
BQ8897_RS08700	3405	3957	3083	1.165	0.22	0.0213336	0.907	-0.141	0.187343	0.778	-0.361	5.22257e-05			haloacid dehalogenase
BQ8897_RS04760	2376	2770	2327	1.164	0.219	0.0293645	0.979	-0.031	0.81763	0.841	-0.25	0.00906947			MarR family transcriptional regulator
BQ8897_RS01600	135	158	121	1.164	0.219	0.455673	0.897	-0.157	0.6217	0.77	-0.377	0.139936			PRD domain-containing protein
BQ8897_RS10655	888	1031	675	1.163	0.218	0.0588488	0.762	-0.392	0.000590192	0.655	-0.61	5.23245e-09			sensor histidine kinase
BQ8897_RS07010	3745	4365	3475	1.162	0.217	0.015416	0.926	-0.111	0.277955	0.797	-0.328	9.90277e-05			ABC transporter ATP-binding protein
BQ8897_RS05700	2927	3405	2430	1.162	0.216	0.0243089	0.83	-0.269	0.00637518	0.714	-0.485	3.78187e-08			sugar O-acetyltransferase
BQ8897_RS09670	3452	4012	3383	1.161	0.215	0.117473	0.984	-0.024	0.895046	0.847	-0.239	0.0632766			hypothetical protein
BQ8897_RS01505	76	80	120	1.161	0.216	0.767916	1.907	0.931	0.119735	1.642	0.715	0.195825			hypothetical protein
BQ8897_RS09535	20083	23273	19259	1.16	0.214	0.000148021	0.96	-0.059	0.394275	0.828	-0.273	6.13111e-07			D-alanine--poly(phosphoribitol) ligase
BQ8897_RS01620	247	284	248	1.16	0.214	0.349378	1.009	0.013	0.963926	0.87	-0.201	0.340297			transketolase
BQ8897_RS08855	0	0	1	1.16	0.214	0.976475	2.696	1.431	NA	2.325	1.217	0.818019			hypothetical protein
BQ8897_RS06585	2039	2367	1644	1.159	0.213	0.0154757	0.805	-0.314	0.000414882	0.694	-0.527	9.36276e-11			hyaluronate lyase
BQ8897_RS02815	762	871	971	1.156	0.209	0.389859	1.292	0.37	0.112652	1.118	0.161	0.476631			ribonuclease P protein component
BQ8897_RS08810	49	57	63	1.156	0.209	0.69934	1.283	0.359	0.469718	1.11	0.15	0.750651			hypothetical protein
BQ8897_RS02490	17008	19526	21576	1.155	0.208	0.225989	1.28	0.356	0.0319329	1.109	0.149	0.365327			acyl carrier protein
BQ8897_RS01190	55	64	39	1.155	0.208	0.666903	0.699	-0.516	0.245194	0.605	-0.724	0.0585953			ribokinase
BQ8897_RS02245	4466	5154	4459	1.153	0.205	0.00404413	0.997	-0.005	0.965257	0.865	-0.21	0.00244335			cell division regulator GpsB
BQ8897_RS05060	757	876	877	1.153	0.205	0.11424	1.156	0.209	0.12523	1.003	0.004	0.980405			glycogen synthase GlgA
BQ8897_RS04385	1280	1480	1242	1.153	0.205	0.138166	0.969	-0.046	0.79379	0.84	-0.251	0.0506083			DUF454 domain-containing protein
BQ8897_RS07015	2431	2804	2273	1.151	0.203	0.00709145	0.936	-0.096	0.272577	0.813	-0.299	2.96991e-05			CCA tRNA nucleotidyltransferase
BQ8897_RS01785	15	16	20	1.151	0.203	0.844339	1.375	0.459	0.629888	1.194	0.256	0.765562		MGE	ATP/GTP-binding protein
BQ8897_RS00080	34644	39782	29263	1.15	0.202	0.00204979	0.846	-0.241	0.000335118	0.736	-0.443	5.36124e-13			ATP-dependent metallopeptidase FtsH/Yme1/Tma family protein
BQ8897_RS00060	236	270	249	1.15	0.202	0.51217	1.056	0.079	0.819127	0.918	-0.123	0.67077			hypothetical protein
BQ8897_RS07770	75	89	68	1.15	0.201	0.647359	0.899	-0.154	0.737367	0.782	-0.355	0.333621			hypothetical protein
BQ8897_RS04210	1698	1949	1546	1.149	0.201	0.0731912	0.914	-0.13	0.294108	0.795	-0.33	0.0013401			hypothetical protein
BQ8897_RS06045	8654	9944	8471	1.148	0.199	0.086302	0.98	-0.029	0.8474	0.854	-0.228	0.0361617			potassium transporter Kup
BQ8897_RS04465	6243	7149	4395	1.147	0.198	0.00709959	0.704	-0.505	4.77558e-13	0.614	-0.703	2.0203e-25			prolipoprotein diacylglyceryl transferase
BQ8897_RS01060	1634	1878	1547	1.147	0.198	0.0650982	0.946	-0.08	0.52394	0.824	-0.279	0.00534178			N-acetylmuramoyl-L-alanine amidase
BQ8897_RS11305	2436	2781	2325	1.147	0.198	0.12066	0.959	-0.061	0.697257	0.836	-0.258	0.0281778			DNA replication and repair protein RecF
BQ8897_RS07730	200	227	286	1.147	0.198	0.666003	1.498	0.583	0.141484	1.306	0.386	0.298822			50S ribosomal protein L33
BQ8897_RS08380	8951	10253	8267	1.146	0.197	0.00177025	0.924	-0.115	0.107141	0.806	-0.311	2.01829e-07			RNA helicase
BQ8897_RS00360	10	12	33	1.146	0.196	0.842874	3.203	1.68	0.0221899	2.796	1.483	0.027466			DUF624 domain-containing protein
BQ8897_RS00425	1933	2213	1808	1.143	0.193	0.03634	0.937	-0.094	0.374626	0.819	-0.288	0.000868135			low molecular weight phosphotyrosine protein phosphatase
BQ8897_RS08965	4513	5156	4219	1.142	0.191	0.00986914	0.934	-0.099	0.245194	0.818	-0.29	3.41819e-05			peptidase
BQ8897_RS09005	5739	6552	5018	1.142	0.191	0.030207	0.875	-0.193	0.0385191	0.766	-0.384	2.26892e-06			geranylgeranyl pyrophosphate synthase
BQ8897_RS10870	2717	3106	2599	1.142	0.191	0.0499757	0.957	-0.064	0.583235	0.838	-0.255	0.00507775			MFS transporter
BQ8897_RS08960	5814	6633	5487	1.141	0.19	0.0259509	0.942	-0.086	0.37988	0.826	-0.276	0.000543566			serine hydrolase
BQ8897_RS04265	499	569	432	1.141	0.19	0.299563	0.868	-0.204	0.277334	0.761	-0.394	0.0130618			beta-glucuronidase
BQ8897_RS03865	67	77	91	1.141	0.19	0.739771	1.352	0.435	0.393152	1.185	0.245	0.611037			sensor histidine kinase
BQ8897_RS04260	42	49	41	1.14	0.188	0.767916	0.993	-0.01	0.988147	0.872	-0.198	0.716323			sugar kinase
BQ8897_RS01345	4552	5187	6248	1.139	0.188	0.00102977	1.373	0.457	5.69726e-17	1.205	0.269	8.24797e-07			ABC transporter permease
BQ8897_RS05210	6697	7621	5406	1.139	0.188	0.0403383	0.807	-0.309	0.0006504	0.708	-0.497	2.08556e-09			DUF1727 domain-containing protein
BQ8897_RS08425	5582	6371	6115	1.139	0.187	0.0753431	1.097	0.133	0.247486	0.963	-0.054	0.631694			LemA family protein
BQ8897_RS10500	2076	2387	1799	1.139	0.188	0.108961	0.861	-0.216	0.0763615	0.756	-0.404	0.00012603		MGE	DUF2974 domain-containing protein
BQ8897_RS11060	1861	2124	2072	1.139	0.188	0.158462	1.111	0.151	0.287689	0.975	-0.037	0.800669			ABC transporter ATP-binding protein
BQ8897_RS07545	80	91	108	1.139	0.188	0.612814	1.352	0.435	0.190149	1.187	0.247	0.43084			ammonium transporter
BQ8897_RS00740	4386	5021	3945	1.138	0.186	0.140894	0.901	-0.151	0.267892	0.792	-0.337	0.00308966		MGE	XRE family transcriptional regulator
BQ8897_RS01295	3689	4195	3564	1.137	0.185	0.0116129	0.965	-0.052	0.563202	0.849	-0.237	0.000688484			adaptor protein MecA
BQ8897_RS08750	4134	4704	3576	1.137	0.185	0.0359994	0.866	-0.208	0.0238638	0.761	-0.393	1.16232e-06			mannose-6-phosphate isomerase%2C class I
BQ8897_RS01040	1099	1253	957	1.137	0.186	0.183577	0.879	-0.187	0.201765	0.772	-0.373	0.00266893		MGE	CsbD family protein
BQ8897_RS08895	161	183	175	1.137	0.186	0.496554	1.092	0.127	0.664771	0.96	-0.059	0.82636			XRE family transcriptional regulator
BQ8897_RS00795	100	131	118	1.137	0.185	0.730321	1.189	0.25	0.627839	1.046	0.065	0.894964		MGE	hypothetical protein
BQ8897_RS08935	2138	2426	2002	1.136	0.183	0.0193647	0.934	-0.098	0.273288	0.823	-0.281	0.000134599			ATP-dependent RecD-like DNA helicase
BQ8897_RS10065	635	723	586	1.136	0.184	0.193226	0.922	-0.118	0.451506	0.812	-0.301	0.0178372			iron ABC transporter substrate-binding protein
BQ8897_RS00050	529	602	431	1.136	0.184	0.271674	0.816	-0.294	0.0751199	0.718	-0.478	0.000896377			RNA-binding S4 domain-containing protein
BQ8897_RS11385	1189	1317	1438	1.136	0.184	0.499204	1.275	0.35	0.16859	1.122	0.166	0.498142			copper ABC transporter permease
BQ8897_RS01195	84	100	78	1.136	0.184	0.684985	0.909	-0.138	0.769216	0.8	-0.322	0.390285			LacI family transcriptional regulator
BQ8897_RS06200	3284	3730	3076	1.135	0.182	0.0116129	0.936	-0.096	0.247022	0.825	-0.278	4.53104e-05			homoserine dehydrogenase
BQ8897_RS01140	2059	2335	2059	1.135	0.182	0.0418408	1.001	0.002	0.988147	0.882	-0.18	0.034959			deoxyuridine 5'-triphosphate nucleotidohydrolase
BQ8897_RS05015	2646	3005	2965	1.135	0.182	0.186219	1.13	0.177	0.221678	0.996	-0.006	0.972402			YihY/virulence factor BrkB family protein
BQ8897_RS05155	1774	2010	1628	1.134	0.181	0.0678847	0.916	-0.127	0.246675	0.808	-0.308	0.000736561			magnesium transporter CorA family protein
BQ8897_RS07745	407	462	422	1.134	0.181	0.269105	1.035	0.05	0.803332	0.913	-0.132	0.398938			ABC transporter ATP-binding protein
BQ8897_RS10490	459	521	420	1.134	0.181	0.327833	0.919	-0.122	0.537721	0.81	-0.303	0.0608786		MGE	hypothetical protein
BQ8897_RS06965	226	256	310	1.134	0.181	0.389483	1.369	0.453	0.0181383	1.207	0.272	0.136128			MarR family transcriptional regulator
BQ8897_RS10410	456	511	570	1.134	0.182	0.584656	1.328	0.41	0.172737	1.171	0.228	0.425198		MGE	XRE family transcriptional regulator
BQ8897_RS10320	289	308	492	1.134	0.181	0.769989	1.877	0.908	0.0697374	1.655	0.727	0.116028		MGE	type II toxin-antitoxin system prevent-host-death family antitoxin
BQ8897_RS07275	15624	17682	12830	1.133	0.181	0.00608304	0.822	-0.283	1.43093e-05	0.725	-0.463	2.5782e-14			LTA synthase family protein
BQ8897_RS05185	27025	30543	24244	1.133	0.18	0.00681874	0.897	-0.156	0.028227	0.792	-0.336	6.25582e-08			dihydrolipoyl dehydrogenase
BQ8897_RS03770	7089	8017	5923	1.132	0.179	0.060987	0.838	-0.256	0.00783709	0.74	-0.435	4.37257e-07			dipeptidase
BQ8897_RS09415	111863	126669	90816	1.132	0.179	0.0748397	0.811	-0.303	0.00217822	0.716	-0.482	8.07645e-08			phosphoglycerate kinase
BQ8897_RS03710	2356	2673	1965	1.132	0.179	0.115569	0.831	-0.266	0.0204448	0.734	-0.446	1.16041e-05			thioesterase
BQ8897_RS11205	1061	1204	991	1.132	0.179	0.126019	0.934	-0.099	0.457073	0.825	-0.278	0.0097029		site-specific integrase	site-specific integrase
BQ8897_RS07805	393	445	393	1.132	0.179	0.360393	1	0	0.999062	0.883	-0.179	0.31874			hypothetical protein
BQ8897_RS09830	53	59	33	1.132	0.178	0.738814	0.642	-0.639	0.176599	0.568	-0.817	0.0485893			PTS mannose/fructose/sorbose/N-acetylgalactosamine transporter subunit IIC
BQ8897_RS07005	554	628	433	1.131	0.178	0.353935	0.786	-0.347	0.0587675	0.695	-0.524	0.00113635			hypothetical protein
BQ8897_RS07660	990	1119	1005	1.131	0.177	0.450247	1.015	0.021	0.940611	0.898	-0.156	0.467978			DUF4044 domain-containing protein
BQ8897_RS04320	5850	6612	5387	1.13	0.177	0.0327577	0.922	-0.117	0.201421	0.816	-0.294	0.000127865			glycosyl transferase family 1
BQ8897_RS08080	26674	30085	21557	1.13	0.177	0.0564748	0.808	-0.308	0.00064006	0.715	-0.485	4.71441e-09			methionine--tRNA ligase
BQ8897_RS10315	926	1052	1169	1.13	0.176	0.42249	1.252	0.324	0.120196	1.108	0.148	0.464414		MGE	Txe/YoeB family addiction module toxin
BQ8897_RS10815	8449	9374	11246	1.13	0.176	0.445079	1.34	0.422	0.045221	1.186	0.247	0.222144			anaerobic ribonucleoside-triphosphate reductase
BQ8897_RS05570	1355	1531	1175	1.129	0.176	0.0816614	0.867	-0.206	0.0505461	0.768	-0.381	3.09697e-05			DNA-binding response regulator
BQ8897_RS05400	2856	3197	3462	1.129	0.175	0.329683	1.232	0.301	0.0811011	1.091	0.126	0.457203			glutamine ABC transporter substrate-binding protein
BQ8897_RS02155	8679	9773	7530	1.127	0.172	0.0313573	0.869	-0.202	0.0147891	0.771	-0.375	3.22042e-07			gamma-glutamyl-phosphate reductase
BQ8897_RS09495	2005	2261	1703	1.127	0.172	0.096827	0.852	-0.231	0.0291604	0.756	-0.404	1.55353e-05			TatD family deoxyribonuclease
BQ8897_RS05660	1070	1208	1647	1.127	0.173	0.128795	1.532	0.616	1.17095e-09	1.359	0.443	8.91361e-06			ABC transporter permease
BQ8897_RS06050	867	979	859	1.127	0.173	0.211551	0.991	-0.013	0.944193	0.879	-0.186	0.148656			NA
BQ8897_RS10075	443	500	492	1.127	0.172	0.340477	1.113	0.155	0.408542	0.988	-0.018	0.93102			sensor histidine kinase
BQ8897_RS09525	3019	3398	3055	1.126	0.171	0.0333155	1.011	0.015	0.89046	0.898	-0.156	0.044384			D-alanine--poly(phosphoribitol) ligase subunit 2
BQ8897_RS02055	170	190	202	1.126	0.171	0.628717	1.187	0.248	0.461957	1.055	0.077	0.816222			PadR family transcriptional regulator
BQ8897_RS05290	14149	15921	13225	1.125	0.17	0.00612873	0.933	-0.1	0.153034	0.83	-0.269	3.98259e-06			elongation factor 4
BQ8897_RS05220	2881	3237	2727	1.125	0.17	0.0436007	0.947	-0.079	0.418127	0.841	-0.249	0.00150547			YbbR-like domain-containing protein
BQ8897_RS07820	2276	2559	2222	1.125	0.17	0.0870087	0.976	-0.036	0.779047	0.867	-0.206	0.0268897			endoribonuclease YbeY
BQ8897_RS07765	589	664	538	1.125	0.17	0.248253	0.915	-0.128	0.421955	0.814	-0.298	0.0224631			transglutaminase
BQ8897_RS05105	61	65	82	1.125	0.17	0.798404	1.468	0.554	0.314827	1.305	0.384	0.455973			membrane protein
BQ8897_RS05215	2877	3233	2688	1.124	0.169	0.0225757	0.935	-0.098	0.245194	0.831	-0.266	0.000122199			TIGR00159 family protein
BQ8897_RS04380	4883	5483	4115	1.124	0.169	0.0633081	0.844	-0.245	0.00768506	0.751	-0.414	4.68791e-07			MBL fold metallo-hydrolase
BQ8897_RS02475	38053	42725	39451	1.124	0.169	0.0732663	1.04	0.057	0.616963	0.925	-0.112	0.232049			enoyl-CoA hydratase
BQ8897_RS09835	18	19	12	1.124	0.169	0.868335	0.693	-0.528	0.561412	0.617	-0.697	0.375684			PTS system mannose/fructose/N-acetylgalactosamine-transporter subunit IIB
BQ8897_RS05395	3118	3504	3161	1.123	0.167	0.0530414	1.013	0.019	0.865639	0.902	-0.148	0.075136			amino acid ABC transporter ATP-binding protein
BQ8897_RS10035	1576	1770	1443	1.123	0.167	0.0953446	0.915	-0.128	0.243936	0.815	-0.296	0.00125127			D-tyrosyl-tRNA(Tyr) deacylase
BQ8897_RS02805	6053	6815	5370	1.122	0.167	0.148572	0.885	-0.176	0.14404	0.789	-0.342	0.000872336			UTP--glucose-1-phosphate uridylyltransferase
BQ8897_RS09640	24	27	47	1.122	0.166	0.812307	1.943	0.959	0.0800984	1.732	0.793	0.114493			L-ribulose-5-phosphate 4-epimerase
BQ8897_RS04280	101	113	115	1.121	0.165	0.62355	1.131	0.178	0.592761	1.009	0.013	0.97132			uronate isomerase
BQ8897_RS09465	2915	3264	2621	1.12	0.164	0.0555351	0.901	-0.151	0.100113	0.804	-0.315	5.7036e-05			ribulose-phosphate 3-epimerase
BQ8897_RS02325	4781	5368	4720	1.12	0.164	0.0581225	0.99	-0.015	0.900952	0.884	-0.178	0.0286842			16S rRNA (cytosine(967)-C(5))-methyltransferase RsmB
BQ8897_RS02320	3424	3842	3307	1.12	0.164	0.225834	0.972	-0.041	0.804468	0.867	-0.205	0.0958885			methionyl-tRNA formyltransferase
BQ8897_RS11065	3970	4462	4307	1.12	0.164	0.228781	1.081	0.113	0.445702	0.965	-0.051	0.716545			glycine/betaine ABC transporter permease
BQ8897_RS03020	110	110	204	1.12	0.164	0.822198	2.267	1.181	0.0375363	2.024	1.017	0.0515984			lipoprotein
BQ8897_RS01145	3884	4341	3745	1.119	0.163	0.0222475	0.966	-0.05	0.55892	0.863	-0.213	0.00154447			DNA repair protein RadA
BQ8897_RS02315	3383	3803	3595	1.119	0.162	0.113384	1.062	0.087	0.451506	0.949	-0.075	0.47158			primosomal protein N'
BQ8897_RS08430	1059	1184	1063	1.119	0.163	0.333233	1.007	0.01	0.962689	0.9	-0.152	0.326581			ribosomal RNA small subunit methyltransferase G
BQ8897_RS09320	2733	3055	2612	1.118	0.161	0.0709953	0.955	-0.066	0.526016	0.855	-0.226	0.00610979			nucleoid-associated protein%2C YbaB/EbfC family
BQ8897_RS09610	17	18	18	1.118	0.161	0.855331	1.074	0.103	0.90895	0.961	-0.057	0.944867			amidohydrolase
BQ8897_RS02150	3808	4253	3440	1.116	0.159	0.0315993	0.903	-0.147	0.0635571	0.809	-0.305	7.43675e-06			glutamate 5-kinase
BQ8897_RS01350	5310	5948	7351	1.116	0.159	0.0437956	1.38	0.465	1.24675e-10	1.237	0.306	1.95052e-05			ABC transporter permease
BQ8897_RS04570	8050	8985	5619	1.116	0.159	0.0603864	0.696	-0.523	1.20002e-11	0.623	-0.682	6.0589e-20			oligoendopeptidase F
BQ8897_RS08925	2116	2364	2158	1.116	0.159	0.0729675	1.021	0.03	0.79379	0.915	-0.129	0.134484			ribonuclease HIII
BQ8897_RS08525	1571	1752	1417	1.116	0.158	0.118132	0.901	-0.151	0.161979	0.807	-0.309	0.000732963			2-dehydropantoate 2-reductase
BQ8897_RS01285	1523	1703	1467	1.116	0.159	0.152132	0.962	-0.055	0.678853	0.862	-0.214	0.0354283			DUF2207 domain-containing protein
BQ8897_RS08470	333	380	277	1.116	0.159	0.533399	0.821	-0.285	0.23793	0.735	-0.443	0.0317988			alcohol dehydrogenase
BQ8897_RS08915	463	492	795	1.116	0.158	0.767461	1.932	0.95	0.0238915	1.732	0.792	0.0415712			CvpA family protein
BQ8897_RS00720	9	9	16	1.116	0.159	0.906615	1.947	0.961	0.399213	1.744	0.803	0.437347			hypothetical protein
BQ8897_RS09520	21097	23524	19689	1.115	0.157	0.00179401	0.934	-0.099	0.0790341	0.837	-0.256	8.74349e-08			D-alanyl-lipoteichoic acid biosynthesis protein DltD
BQ8897_RS04400	1769	1973	1528	1.115	0.157	0.099841	0.864	-0.211	0.0308955	0.775	-0.368	1.9171e-05			Cof-type HAD-IIB family hydrolase
BQ8897_RS11300	582	650	475	1.115	0.157	0.296085	0.818	-0.289	0.0464142	0.734	-0.446	0.000488259			S4 domain-containing protein YaaA
BQ8897_RS02900	215	238	369	1.115	0.157	0.701753	1.767	0.821	0.012694	1.584	0.664	0.0303039			hypothetical protein
BQ8897_RS06190	1446	1591	1603	1.114	0.156	0.35139	1.125	0.17	0.31072	1.01	0.014	0.941393			EamA family transporter RarD
BQ8897_RS08675	302	336	311	1.114	0.156	0.450247	1.027	0.038	0.874859	0.922	-0.118	0.540516			3-hydroxybutyryl-CoA dehydrogenase
BQ8897_RS06225	4520	5029	4384	1.113	0.154	0.0626456	0.97	-0.044	0.669747	0.872	-0.198	0.0105682			hypothetical protein
BQ8897_RS01215	598	665	559	1.113	0.154	0.25731	0.934	-0.098	0.510407	0.84	-0.252	0.0367896			DNA-binding response regulator
BQ8897_RS09060	30	34	44	1.113	0.154	0.803669	1.477	0.563	0.274565	1.328	0.409	0.390344		MGE	hypothetical protein
BQ8897_RS08210	169	161	335	1.113	0.154	0.855331	2.808	1.49	0.0223516	2.523	1.335	0.0263043			hypothetical protein
BQ8897_RS05165	3443	3828	3013	1.112	0.153	0.0386789	0.876	-0.191	0.012397	0.788	-0.344	3.70684e-07			ABC transporter ATP-binding protein
BQ8897_RS05090	64448	71667	49692	1.112	0.153	0.192536	0.769	-0.379	0.000496322	0.692	-0.532	1.18587e-07			ATP synthase subunit gamma
BQ8897_RS10555	371	412	408	1.112	0.153	0.478733	1.093	0.128	0.563466	0.983	-0.025	0.912176			ABC transporter ATP-binding protein
BQ8897_RS05070	32638	36110	30031	1.111	0.152	0.279019	0.928	-0.107	0.477091	0.835	-0.259	0.0348216			ATP synthase subunit A
BQ8897_RS10720	1369	1522	1309	1.11	0.151	0.176584	0.955	-0.066	0.613133	0.86	-0.217	0.0327347			RluA family pseudouridine synthase
BQ8897_RS09460	1474	1636	1443	1.109	0.149	0.100224	0.977	-0.034	0.770351	0.881	-0.183	0.0312431			thiamine diphosphokinase
BQ8897_RS10885	5967	6340	6995	1.109	0.149	0.788092	1.207	0.271	0.587175	1.089	0.122	0.79383			cold-shock protein
BQ8897_RS09885	15299	16928	13782	1.108	0.148	0.0271155	0.903	-0.148	0.0366653	0.815	-0.295	1.62315e-06			PolC-type DNA polymerase III
BQ8897_RS05575	25041	27719	20210	1.107	0.146	0.0715068	0.807	-0.309	6.42475e-05	0.729	-0.456	2.64283e-10			aminopeptidase
BQ8897_RS02705	220	244	384	1.107	0.146	0.562996	1.741	0.8	6.32303e-05	1.573	0.654	0.000652496			carbonate dehydratase
BQ8897_RS07785	14	15	17	1.107	0.147	0.882008	1.245	0.317	0.729239	1.125	0.17	0.837521			hypothetical protein
BQ8897_RS00005	5521	6113	5871	1.106	0.145	0.0369511	1.064	0.089	0.24837	0.962	-0.056	0.443567			chromosomal replication initiator protein DnaA
BQ8897_RS05080	20964	23073	18144	1.105	0.144	0.22414	0.872	-0.198	0.0955011	0.789	-0.342	0.000872336			F0F1 ATP synthase subunit delta
BQ8897_RS08990	1395	1549	1264	1.105	0.145	0.263082	0.905	-0.144	0.280082	0.819	-0.289	0.0105119			Crp/Fnr family transcriptional regulator
BQ8897_RS05770	413	454	366	1.105	0.144	0.37603	0.888	-0.172	0.294108	0.803	-0.316	0.0236835			hypothetical protein
BQ8897_RS07550	157	173	146	1.105	0.144	0.625255	0.93	-0.105	0.734387	0.842	-0.249	0.316245			pyridine nucleotide-disulfide oxidoreductase
BQ8897_RS08320	4060	4483	4117	1.104	0.143	0.0260995	1.014	0.02	0.80958	0.919	-0.123	0.0498042			RNA methyltransferase
BQ8897_RS02215	4837	5336	4195	1.104	0.143	0.309518	0.871	-0.2	0.153034	0.788	-0.343	0.00429724			ammonia-dependent NAD(+) synthetase
BQ8897_RS05540	133	147	152	1.104	0.142	0.624166	1.139	0.188	0.501325	1.032	0.046	0.868489			peptide ABC transporter substrate-binding protein
BQ8897_RS02330	8313	9163	7196	1.103	0.141	0.171792	0.87	-0.201	0.0519908	0.789	-0.342	0.000158259			serine/threonine-protein phosphatase
BQ8897_RS04740	587	646	582	1.103	0.141	0.374605	0.995	-0.007	0.971629	0.902	-0.148	0.30611			PucR family transcriptional regulator
BQ8897_RS04785	367	405	424	1.103	0.142	0.416649	1.157	0.21	0.21686	1.048	0.068	0.686534			rRNA pseudouridine synthase
BQ8897_RS05355	3826	4218	3620	1.102	0.14	0.034284	0.946	-0.08	0.28387	0.858	-0.22	0.000362744			DNA polymerase III subunit alpha
BQ8897_RS05075	35110	38713	27746	1.102	0.14	0.149307	0.792	-0.337	0.000212381	0.718	-0.477	1.54576e-08			ATP synthase subunit B
BQ8897_RS01540	1440	1587	1039	1.102	0.14	0.273082	0.722	-0.47	3.58473e-05	0.655	-0.61	1.13365e-08			sensor histidine kinase
BQ8897_RS04915	1254	1380	1353	1.102	0.14	0.300678	1.081	0.112	0.432113	0.981	-0.028	0.845589			GAF domain-containing protein
BQ8897_RS02980	454	501	842	1.102	0.14	0.365725	1.848	0.886	1.16208e-12	1.677	0.746	1.08868e-09			aldo/keto reductase
BQ8897_RS08420	11246	12355	10356	1.1	0.137	0.101264	0.919	-0.122	0.173816	0.835	-0.259	0.000646608			zinc metalloprotease HtpX
BQ8897_RS08240	6426	7072	5935	1.1	0.138	0.129955	0.923	-0.116	0.236287	0.839	-0.253	0.00198044			Trk system potassium transporter TrkA
BQ8897_RS05945	103	108	182	1.1	0.137	0.841508	2.087	1.061	0.0482796	1.897	0.924	0.0608786			hypothetical protein
BQ8897_RS05180	14890	16352	13769	1.099	0.136	0.0423821	0.929	-0.107	0.143692	0.845	-0.243	8.26818e-05			branched-chain alpha-keto acid dehydrogenase subunit E2
BQ8897_RS08245	7040	7746	6853	1.099	0.136	0.0758425	0.972	-0.041	0.668816	0.884	-0.177	0.0135351			TrkH family potassium uptake protein
BQ8897_RS05565	3895	4287	3817	1.099	0.136	0.304437	0.979	-0.031	0.845965	0.89	-0.167	0.162408			sensor histidine kinase
BQ8897_RS03400	710	781	654	1.099	0.137	0.360393	0.921	-0.118	0.451506	0.838	-0.255	0.048849		MGE	hypothetical protein
BQ8897_RS10585	580	637	456	1.099	0.136	0.400505	0.785	-0.349	0.0199321	0.715	-0.484	0.000296223			TIGR00730 family Rossman fold protein
BQ8897_RS06785	503	551	613	1.099	0.136	0.432228	1.222	0.289	0.0722088	1.112	0.153	0.321334			hypothetical protein
BQ8897_RS02105	545	605	485	1.099	0.136	0.457401	0.891	-0.166	0.364197	0.811	-0.303	0.0505163			type 1 glycerol-3-phosphate oxidase
BQ8897_RS01650	617	671	649	1.099	0.136	0.586801	1.06	0.084	0.752394	0.964	-0.052	0.825764			hypothetical protein
BQ8897_RS08645	16766	18397	14789	1.098	0.135	0.0904435	0.883	-0.179	0.0274781	0.804	-0.315	1.1377e-05			Asp-tRNA(Asn)/Glu-tRNA(Gln) amidotransferase GatCAB subunit B
BQ8897_RS01545	677	744	452	1.098	0.134	0.33824	0.667	-0.585	1.9496e-06	0.607	-0.719	7.07319e-10			DNA-binding response regulator
BQ8897_RS04435	178	195	282	1.098	0.135	0.666003	1.613	0.69	0.005732	1.469	0.555	0.0177448			LLM class flavin-dependent oxidoreductase
BQ8897_RS03775	3542	3875	3555	1.097	0.133	0.334733	1.01	0.015	0.929613	0.921	-0.119	0.355132			zinc ABC transporter substrate-binding protein AdcA
BQ8897_RS05020	16	17	29	1.097	0.134	0.911096	2.358	1.238	0.204527	2.15	1.104	0.213168			sugar translocase
BQ8897_RS06195	2603	2848	2171	1.096	0.132	0.251661	0.835	-0.261	0.018078	0.762	-0.393	6.35154e-05			homoserine kinase
BQ8897_RS06525	1837	2008	1655	1.095	0.131	0.334441	0.903	-0.147	0.28387	0.824	-0.279	0.0169937			esterase family protein
BQ8897_RS02205	4645	5080	4385	1.094	0.13	0.0603053	0.946	-0.081	0.290786	0.864	-0.21	0.000943591			thioredoxin-disulfide reductase
BQ8897_RS07725	2178	2361	3103	1.094	0.13	0.682141	1.461	0.547	0.0370016	1.335	0.417	0.0880118			preprotein translocase subunit SecG
BQ8897_RS03655	5070	5550	4017	1.093	0.129	0.0986821	0.793	-0.335	4.49813e-06	0.725	-0.464	1.58264e-11			Cof-type HAD-IIB family hydrolase
BQ8897_RS10730	6874	7505	6191	1.093	0.128	0.160778	0.903	-0.147	0.120749	0.826	-0.275	0.000711699			phosphopentomutase
BQ8897_RS09385	2296	2511	2374	1.092	0.128	0.183095	1.034	0.048	0.67204	0.946	-0.079	0.398556			hypothetical protein
BQ8897_RS08715	727	793	1076	1.092	0.127	0.269456	1.482	0.567	4.78207e-09	1.357	0.44	3.52379e-06			aldo/keto reductase
BQ8897_RS04615	8071	8806	7003	1.091	0.126	0.153408	0.869	-0.203	0.0205534	0.796	-0.329	2.31018e-05			UDP-N-acetylmuramoyl-tripeptide--D-alanyl-D-alanine ligase
BQ8897_RS03355	6069	6621	5313	1.091	0.126	0.241787	0.878	-0.188	0.0770361	0.804	-0.315	0.000699985			DegV family protein
BQ8897_RS09300	939	1024	984	1.091	0.125	0.357516	1.044	0.063	0.682103	0.958	-0.063	0.638362		MGE	XRE family transcriptional regulator
BQ8897_RS10070	443	483	437	1.091	0.126	0.444795	0.986	-0.02	0.918343	0.903	-0.146	0.321252			DNA-binding response regulator
BQ8897_RS07370	18	20	21	1.091	0.125	0.887527	1.2	0.263	0.753756	1.1	0.138	0.855077		IS30-like element ISSag9 family transposase	IS30-like element ISSag9 family transposase
BQ8897_RS03660	2075	2259	1820	1.09	0.124	0.195138	0.878	-0.188	0.0498156	0.806	-0.312	0.000198131			phosphohydrolase
BQ8897_RS05735	26	28	50	1.09	0.125	0.869423	2.061	1.043	0.0691964	1.891	0.919	0.0794839			NA
BQ8897_RS07680	24	25	21	1.09	0.124	0.884153	0.878	-0.188	0.819999	0.806	-0.312	0.652966		IS30-like element ISSag9 family transposase	IS30-like element ISSag9 family transposase
BQ8897_RS01640	6636	7223	5821	1.089	0.124	0.0632852	0.878	-0.188	0.00469536	0.806	-0.312	1.95187e-07			hypothetical protein
BQ8897_RS06365	12369	13403	10764	1.089	0.123	0.152213	0.87	-0.201	0.0176774	0.799	-0.324	1.72063e-05			branched-chain amino acid aminotransferase
BQ8897_RS09375	1174	1279	1222	1.089	0.123	0.358289	1.042	0.059	0.698406	0.956	-0.064	0.622851			ribosomal-protein-alanine N-acetyltransferase
BQ8897_RS02615	308	318	451	1.089	0.123	0.801403	1.633	0.707	0.0693558	1.499	0.584	0.103345			hypothetical protein
BQ8897_RS10865	1174	1278	1081	1.088	0.122	0.331954	0.921	-0.118	0.359471	0.847	-0.24	0.0266365			Holliday junction branch migration protein RuvA
BQ8897_RS06245	1449	1571	1786	1.087	0.121	0.56501	1.235	0.304	0.104246	1.136	0.184	0.299965			thiol peroxidase
BQ8897_RS02340	409	443	585	1.087	0.121	0.625255	1.44	0.526	0.0105173	1.324	0.405	0.0350473			transporter
BQ8897_RS08170	3294	3577	2749	1.086	0.119	0.178359	0.836	-0.259	0.00199462	0.77	-0.378	7.96636e-07			thymidylate kinase
BQ8897_RS01535	528	573	379	1.086	0.119	0.476158	0.721	-0.471	0.00120787	0.664	-0.59	1.13018e-05			haloacid dehalogenase
BQ8897_RS05205	4978	5404	4236	1.085	0.118	0.168183	0.851	-0.232	0.00479173	0.785	-0.35	2.57694e-06			glutamine amidotransferase
BQ8897_RS01090	1465	1588	1587	1.084	0.116	0.207868	1.083	0.115	0.230292	0.999	-0.001	0.993772			tRNA pseudouridine(38-40) synthase TruA
BQ8897_RS05095	123119	133276	94571	1.084	0.116	0.24973	0.769	-0.38	2.20724e-05	0.709	-0.496	3.91034e-09			ATP synthase subunit beta
BQ8897_RS05065	6718	7379	4844	1.084	0.116	0.376609	0.716	-0.482	1.8211e-05	0.661	-0.598	1.74848e-08			F0F1 ATP synthase subunit C
BQ8897_RS06860	7692	8342	6265	1.083	0.116	0.203081	0.814	-0.297	0.000396968	0.751	-0.413	1.0522e-07			GTP-binding protein
BQ8897_RS00350	11	12	47	1.082	0.113	0.899522	4.151	2.053	0.00111214	3.838	1.94	0.00100476			carbohydrate ABC transporter permease
BQ8897_RS05010	3511	3790	3228	1.081	0.112	0.117762	0.921	-0.119	0.114846	0.852	-0.231	0.000344889			methionine aminopeptidase
BQ8897_RS05450	93593	101066	77639	1.081	0.113	0.307019	0.828	-0.272	0.00739176	0.766	-0.385	2.79264e-05			L-lactate dehydrogenase
BQ8897_RS03365	964	1040	955	1.081	0.112	0.390497	0.991	-0.014	0.931583	0.917	-0.125	0.290126			DUF2140 domain-containing protein
BQ8897_RS07505	3870	4186	3856	1.08	0.112	0.119568	0.997	-0.005	0.962689	0.923	-0.116	0.0857299			metal-sulfur cluster assembly factor
BQ8897_RS05100	35995	38809	26257	1.08	0.111	0.379563	0.731	-0.453	3.00123e-05	0.676	-0.564	3.41836e-08			F0F1 ATP synthase subunit epsilon
BQ8897_RS00315	868	932	769	1.08	0.111	0.406902	0.888	-0.172	0.192174	0.822	-0.283	0.0124236			GNAT family N-acetyltransferase
BQ8897_RS11405	803	875	789	1.079	0.109	0.584524	0.975	-0.037	0.865826	0.904	-0.146	0.392791			23S rRNA (pseudouridine(1915)-N(3))-methyltransferase RlmH
BQ8897_RS00910	274	306	267	1.079	0.11	0.679299	0.956	-0.065	0.811523	0.886	-0.175	0.425198		MGE	ArpU family phage encoded transcriptional regulator
BQ8897_RS05175	13232	14230	12214	1.078	0.109	0.0675504	0.926	-0.111	0.0763615	0.858	-0.22	4.71825e-05			alpha-ketoacid dehydrogenase subunit beta
BQ8897_RS02210	5850	6307	5302	1.078	0.109	0.149157	0.907	-0.141	0.0665897	0.841	-0.25	0.000186207			nicotinate phosphoribosyltransferase
BQ8897_RS06185	4106	4435	3741	1.078	0.109	0.324115	0.911	-0.134	0.226176	0.845	-0.243	0.00997312			bifunctional folylpolyglutamate synthase/dihydrofolate synthase
BQ8897_RS09450	3899	4209	3301	1.078	0.108	0.428053	0.849	-0.236	0.0646763	0.788	-0.344	0.00217964			3'-5' exoribonuclease YhaM
BQ8897_RS02955	46	49	138	1.078	0.109	0.81053	2.993	1.581	2.10189e-07	2.776	1.473	5.44689e-07			DUF2316 domain-containing protein
BQ8897_RS07640	33484	36030	20863	1.077	0.107	0.162081	0.623	-0.682	3.53085e-25	0.579	-0.789	2.23812e-34			amino acid ABC transporter ATP-binding protein
BQ8897_RS06600	12009	12916	9358	1.077	0.107	0.298677	0.778	-0.362	6.21828e-05	0.723	-0.469	3.17117e-08			glucose-1-phosphate thymidylyltransferase
BQ8897_RS10550	156	165	197	1.077	0.108	0.823043	1.321	0.402	0.319001	1.226	0.294	0.433192			ABC transporter permease
BQ8897_RS04965	36	39	55	1.077	0.107	0.855331	1.538	0.621	0.189921	1.428	0.514	0.23605			ABC transporter ATP-binding protein
BQ8897_RS05750	56	56	73	1.077	0.106	0.890615	1.51	0.594	0.368813	1.402	0.488	0.419586			hypothetical protein
BQ8897_RS01500	4678	5033	3838	1.076	0.106	0.312336	0.82	-0.286	0.00279687	0.762	-0.392	7.27316e-06			glutamyl aminopeptidase
BQ8897_RS00730	2279	2435	2828	1.076	0.105	0.614427	1.256	0.329	0.070112	1.168	0.224	0.18993		MGE	hypothetical protein
BQ8897_RS01160	284	307	283	1.076	0.106	0.697634	0.994	-0.009	0.97634	0.923	-0.115	0.623417		IS30-like element ISSag9 family transposase	IS30-like element ISSag9 family transposase
BQ8897_RS02335	21325	22887	17714	1.075	0.104	0.293892	0.833	-0.263	0.0037011	0.775	-0.367	8.73597e-06			serine/threonine protein kinase
BQ8897_RS10565	403	431	456	1.075	0.104	0.642097	1.137	0.185	0.371656	1.057	0.081	0.687403			XRE family transcriptional regulator
BQ8897_RS04315	2224	2388	2080	1.074	0.103	0.243004	0.937	-0.094	0.304004	0.872	-0.198	0.0109974			alpha-amylase
BQ8897_RS06090	1764	1893	2284	1.074	0.103	0.698524	1.332	0.413	0.0615028	1.24	0.311	0.130386			cysteine desulfurase
BQ8897_RS04925	265	292	309	1.074	0.102	0.7814	1.19	0.25	0.437547	1.108	0.148	0.623417			DUF3272 domain-containing protein
BQ8897_RS07615	77	82	70	1.074	0.103	0.808576	0.914	-0.13	0.75699	0.851	-0.233	0.495934			peptidase
BQ8897_RS05085	121468	130378	93195	1.073	0.102	0.302966	0.767	-0.382	8.95689e-06	0.715	-0.484	2.5321e-09			ATP synthase subunit alpha
BQ8897_RS09485	1221	1308	1163	1.073	0.102	0.372751	0.955	-0.067	0.585149	0.89	-0.169	0.0893998			hypothetical protein
BQ8897_RS10505	196	210	179	1.073	0.102	0.734107	0.914	-0.13	0.661635	0.851	-0.232	0.339739		MGE	DUF1310 domain-containing protein
BQ8897_RS10040	5983	6410	5542	1.072	0.101	0.210038	0.927	-0.109	0.188314	0.865	-0.21	0.0029314			bifunctional (p)ppGpp synthetase/guanosine-3'%2C5'-bis(diphosphate) 3'-pyrophosphohydrolase
BQ8897_RS10910	3224	3457	3139	1.072	0.1	0.228549	0.974	-0.038	0.697257	0.909	-0.138	0.0649988			YitT family protein
BQ8897_RS05230	199	213	237	1.072	0.101	0.708012	1.196	0.258	0.270223	1.116	0.158	0.473003			DUF1722 domain-containing protein
BQ8897_RS02355	9271	9916	8278	1.071	0.099	0.191109	0.895	-0.16	0.0307462	0.836	-0.259	8.01899e-05			Cof-type HAD-IIB family hydrolase
BQ8897_RS11025	624	671	605	1.071	0.099	0.568421	0.969	-0.046	0.807981	0.904	-0.145	0.326581			DNA-binding response regulator
BQ8897_RS01220	1093	1172	1165	1.071	0.099	0.574025	1.066	0.092	0.603717	0.995	-0.007	0.970983			sensor histidine kinase
BQ8897_RS02820	4149	4441	4416	1.07	0.097	0.195809	1.064	0.09	0.252884	0.995	-0.007	0.93394			protein translocase component YidC
BQ8897_RS06940	2292	2454	2815	1.07	0.098	0.364966	1.227	0.295	0.00205601	1.147	0.198	0.0312631			sensor histidine kinase
BQ8897_RS06595	9104	9721	7124	1.07	0.098	0.381298	0.784	-0.352	0.000336934	0.732	-0.45	7.96636e-07			dTDP-4-keto-6-deoxy-D-glucose epimerase
BQ8897_RS11195	1268	1357	1054	1.07	0.097	0.465078	0.834	-0.262	0.0298441	0.78	-0.359	0.000872336		MGE	XRE family transcriptional regulator
BQ8897_RS01300	5968	6426	6446	1.07	0.098	0.510504	1.083	0.115	0.431909	1.012	0.017	0.908909			undecaprenyl/decaprenyl-phosphate alpha-N-acetylglucosaminyl 1-phosphate transferase
BQ8897_RS02100	391	419	384	1.069	0.096	0.657771	0.986	-0.02	0.93148	0.922	-0.116	0.531046			glycerol kinase
BQ8897_RS02360	3299	3521	2879	1.068	0.095	0.445721	0.876	-0.192	0.103707	0.819	-0.287	0.00522602			hypothetical protein
BQ8897_RS06130	431	460	636	1.068	0.094	0.677766	1.49	0.576	0.00113156	1.396	0.481	0.00401634			AraC family transcriptional regulator
BQ8897_RS01360	8036	8568	10253	1.067	0.093	0.254924	1.277	0.353	8.04572e-07	1.197	0.259	0.000201665			ABC transporter ATP-binding protein
BQ8897_RS08650	13687	14592	12084	1.067	0.093	0.280247	0.883	-0.18	0.0282999	0.828	-0.273	0.000177746			Asp-tRNA(Asn)/Glu-tRNA(Gln) amidotransferase GatCAB subunit A
BQ8897_RS06080	8896	9481	7713	1.067	0.093	0.303126	0.868	-0.204	0.0163662	0.814	-0.298	8.9656e-05			ribose-phosphate pyrophosphokinase 2
BQ8897_RS08665	357	382	483	1.067	0.093	0.628717	1.35	0.433	0.00632153	1.265	0.339	0.0225562			phosphoenolpyruvate synthase regulatory protein
BQ8897_RS06840	104	111	135	1.067	0.093	0.791543	1.295	0.373	0.196073	1.214	0.28	0.294686			HXXEE domain-containing protein
BQ8897_RS01205	18	19	28	1.067	0.094	0.909881	1.562	0.643	0.351858	1.464	0.55	0.38179			ABC transporter permease
BQ8897_RS08655	2734	2911	2374	1.066	0.092	0.407991	0.868	-0.204	0.0499748	0.814	-0.296	0.00129275			Asp-tRNA(Asn)/Glu-tRNA(Gln) amidotransferase subunit GatC
BQ8897_RS03360	1922	2048	1768	1.065	0.091	0.419947	0.919	-0.122	0.273653	0.863	-0.213	0.0251381			lipase
BQ8897_RS01495	3365	3588	2823	1.065	0.09	0.480944	0.837	-0.256	0.0261202	0.786	-0.347	0.000765689			pyrroline-5-carboxylate reductase
BQ8897_RS03795	4934	5235	4885	1.064	0.09	0.380177	0.991	-0.013	0.916254	0.931	-0.103	0.265897			flavodoxin
BQ8897_RS02825	6915	7353	6570	1.063	0.088	0.348192	0.95	-0.074	0.451506	0.894	-0.162	0.0453158			protein jag
BQ8897_RS05635	1791	1905	1877	1.063	0.088	0.357144	1.047	0.066	0.513492	0.985	-0.022	0.821748			tRNA pseudouridine(55) synthase TruB
BQ8897_RS10820	4692	4948	6157	1.063	0.089	0.687705	1.355	0.438	0.0150671	1.274	0.349	0.0368607			hypothetical protein
BQ8897_RS02810	6405	6804	5225	1.062	0.087	0.33318	0.816	-0.293	0.000207679	0.769	-0.38	2.42788e-07			NAD(P)H-dependent glycerol-3-phosphate dehydrogenase
BQ8897_RS04410	8206	8700	6707	1.062	0.087	0.341999	0.818	-0.29	0.000348711	0.77	-0.377	5.39276e-07			signal recognition particle-docking protein FtsY
BQ8897_RS00805	579	615	715	1.062	0.087	0.586619	1.235	0.304	0.0250681	1.163	0.218	0.0880118		MGE	hypothetical protein
BQ8897_RS10860	1515	1609	1421	1.061	0.086	0.505697	0.939	-0.091	0.483751	0.885	-0.177	0.101587			DNA-3-methyladenine glycosylase I
BQ8897_RS01355	7888	8337	10116	1.06	0.084	0.445782	1.285	0.362	9.6845e-05	1.213	0.278	0.0018395			ABC transporter ATP-binding protein
BQ8897_RS05300	942	999	733	1.06	0.084	0.579684	0.779	-0.36	0.00505658	0.735	-0.445	0.000151911			HD domain-containing protein
BQ8897_RS11200	1610	1713	1368	1.06	0.085	0.61228	0.85	-0.234	0.114328	0.802	-0.319	0.0143006		MGE	DNA damage-inducible protein D
BQ8897_RS01645	6229	6586	5252	1.058	0.082	0.384855	0.844	-0.245	0.00356966	0.797	-0.327	2.15236e-05			serine O-acetyltransferase
BQ8897_RS08340	3386	3575	1905	1.058	0.082	0.405947	0.563	-0.829	1.71343e-25	0.532	-0.911	1.67518e-31			ABC transporter substrate-binding protein
BQ8897_RS02550	1196	1265	1525	1.058	0.082	0.592013	1.276	0.351	0.00587251	1.205	0.27	0.02471			acyltransferase
BQ8897_RS04565	2263	2394	2306	1.057	0.08	0.445987	1.018	0.026	0.829752	0.963	-0.054	0.585817			DUF4430 domain-containing protein
BQ8897_RS10895	1488	1570	1493	1.056	0.078	0.4305	1.003	0.005	0.968629	0.95	-0.073	0.419888			arginine repressor
BQ8897_RS06960	1193	1258	1477	1.056	0.079	0.507133	1.241	0.312	0.00196314	1.175	0.233	0.0151744			ABC transporter ATP-binding protein
BQ8897_RS04890	172910	182153	139790	1.055	0.077	0.335765	0.807	-0.31	6.53561e-06	0.765	-0.387	2.68809e-09			phosphoenolpyruvate--protein phosphotransferase
BQ8897_RS04290	106	111	102	1.055	0.077	0.840413	0.971	-0.043	0.914467	0.921	-0.119	0.709264			dioxygenase
BQ8897_RS07350	665	693	864	1.055	0.077	0.850497	1.345	0.428	0.19998	1.275	0.351	0.252025			DUF1803 domain-containing protein
BQ8897_RS07800	14	14	21	1.055	0.077	0.942037	1.556	0.638	0.453769	1.476	0.562	0.464866			hypothetical protein
BQ8897_RS02260	11317	11927	11058	1.054	0.076	0.326478	0.978	-0.032	0.71448	0.928	-0.108	0.113785			hypothetical protein
BQ8897_RS02310	5405	5694	5481	1.054	0.076	0.401106	1.013	0.018	0.865826	0.96	-0.058	0.491685			DNA-directed RNA polymerase subunit omega
BQ8897_RS03390	867	917	851	1.054	0.077	0.588892	0.979	-0.03	0.846432	0.929	-0.106	0.380702		MGE	XRE family transcriptional regulator
BQ8897_RS08535	9	9	7	1.054	0.076	0.958419	0.765	-0.387	0.766766	0.726	-0.463	0.676921			hypothetical protein
BQ8897_RS09400	84104	88636	58265	1.053	0.075	0.145433	0.692	-0.53	6.37139e-33	0.657	-0.605	6.68415e-44			type I glutamate--ammonia ligase
BQ8897_RS05925	825	869	940	1.053	0.074	0.581002	1.138	0.187	0.117594	1.081	0.113	0.317706			phosphopantothenate--cysteine ligase
BQ8897_RS05535	564	589	641	1.053	0.074	0.726955	1.139	0.188	0.303644	1.082	0.114	0.510452			tyrosine recombinase XerS
BQ8897_RS02050	225	237	265	1.052	0.072	0.766339	1.178	0.237	0.24837	1.121	0.164	0.390604			hypothetical protein
BQ8897_RS06865	11927	12535	9865	1.051	0.072	0.386754	0.828	-0.273	0.000178904	0.787	-0.345	3.69725e-07			ATP-dependent Clp protease ATP-binding subunit ClpX
BQ8897_RS04585	643410	677025	580653	1.051	0.072	0.444662	0.898	-0.155	0.0783905	0.854	-0.227	0.00328216			elongation factor Tu
BQ8897_RS05225	14560	15269	12249	1.051	0.072	0.460937	0.843	-0.247	0.00352778	0.802	-0.319	3.94625e-05			phosphoglucosamine mutase
BQ8897_RS05935	3100	3268	3192	1.051	0.072	0.62895	1.033	0.047	0.767302	0.983	-0.025	0.858722			ECF transporter S component
BQ8897_RS01655	11336	11909	10737	1.05	0.071	0.353187	0.947	-0.079	0.301432	0.902	-0.149	0.021273			cysteine--tRNA ligase
BQ8897_RS03270	17845	18742	15838	1.049	0.07	0.232318	0.888	-0.172	0.00142512	0.846	-0.242	1.03596e-06			cell division protein DivIVA
BQ8897_RS05170	13795	14418	12642	1.049	0.069	0.283346	0.918	-0.123	0.0460878	0.876	-0.191	0.00041506			thiamine pyrophosphate-dependent dehydrogenase E1 component subunit alpha
BQ8897_RS04325	6275	6578	6207	1.049	0.069	0.36442	0.989	-0.015	0.864069	0.943	-0.084	0.216904			glycosyltransferase family 4 protein
BQ8897_RS08580	2379	2488	2448	1.049	0.069	0.661513	1.034	0.048	0.766997	0.986	-0.021	0.889846			cupin domain-containing protein
BQ8897_RS01100	594	624	660	1.049	0.07	0.697235	1.113	0.154	0.329213	1.06	0.084	0.577698			ECF transporter S component
BQ8897_RS09405	21361	22386	14325	1.048	0.068	0.330001	0.671	-0.576	6.29646e-24	0.64	-0.644	1.28923e-30			MerR family transcriptional regulator
BQ8897_RS01415	10930	11449	10333	1.048	0.067	0.331954	0.946	-0.081	0.245194	0.903	-0.148	0.012367			tyrosine--tRNA ligase
BQ8897_RS09350	227	238	216	1.048	0.068	0.788092	0.949	-0.075	0.757146	0.906	-0.143	0.472513			DUF4931 domain-containing protein
BQ8897_RS11150	6	6	8	1.048	0.068	0.968761	1.29	0.367	0.799972	1.231	0.299	0.813168		MGE	hypothetical protein
BQ8897_RS02700	1916	2005	2906	1.047	0.067	0.580764	1.519	0.603	4.33918e-11	1.45	0.536	2.1816e-09			copper-translocating P-type ATPase
BQ8897_RS05720	1123	1194	1455	1.047	0.066	0.788443	1.314	0.394	0.0407922	1.255	0.328	0.065558			carbon starvation protein A
BQ8897_RS02110	278	294	235	1.047	0.066	0.799539	0.845	-0.243	0.270223	0.807	-0.309	0.11045			aquaporin family protein
BQ8897_RS05865	3585	3758	3491	1.046	0.065	0.54072	0.973	-0.04	0.727919	0.93	-0.105	0.247494			hypothetical protein
BQ8897_RS06235	117	123	178	1.046	0.064	0.877052	1.512	0.596	0.0590823	1.446	0.532	0.0656061			transcriptional regulator
BQ8897_RS00695	30	32	25	1.046	0.065	0.940386	0.821	-0.285	0.718012	0.785	-0.35	0.60423			hypothetical protein
BQ8897_RS09455	3215	3360	2981	1.045	0.063	0.436175	0.927	-0.11	0.161581	0.887	-0.173	0.0105511			DNA recombination protein RmuC
BQ8897_RS00380	571	602	512	1.045	0.063	0.74337	0.89	-0.168	0.328466	0.852	-0.231	0.124252			MurR/RpiR family transcriptional regulator
BQ8897_RS00700	83	86	74	1.044	0.063	0.908425	0.876	-0.191	0.71448	0.839	-0.254	0.567531			hypothetical protein
BQ8897_RS08435	3761	3931	3521	1.043	0.061	0.592737	0.936	-0.096	0.369124	0.897	-0.157	0.0869448			V-type Na+ -ATPase subunit J
BQ8897_RS08640	1236	1288	1396	1.043	0.061	0.603249	1.13	0.177	0.08831	1.083	0.116	0.237515			EamA family transporter
BQ8897_RS05765	367	384	332	1.043	0.061	0.806441	0.905	-0.144	0.517476	0.868	-0.204	0.287166			NA
BQ8897_RS06855	188	197	236	1.043	0.061	0.833251	1.251	0.323	0.176599	1.199	0.262	0.235255			TetR/AcrR family transcriptional regulator
BQ8897_RS04405	2680	2791	2309	1.042	0.059	0.534379	0.862	-0.215	0.00834079	0.827	-0.273	0.000214659			Cof-type HAD-IIB family hydrolase
BQ8897_RS07810	6798	7083	6015	1.042	0.059	0.575023	0.885	-0.175	0.0591681	0.85	-0.235	0.00439779			GTPase Era
BQ8897_RS11030	1286	1337	1408	1.042	0.06	0.703972	1.099	0.136	0.328244	1.054	0.076	0.567745			sensor histidine kinase
BQ8897_RS03645	7561	7924	5597	1.041	0.057	0.71026	0.745	-0.426	0.000343471	0.716	-0.483	1.39349e-05			aminoacyltransferase
BQ8897_RS11235	7649	7948	6747	1.04	0.056	0.537633	0.883	-0.179	0.0242751	0.849	-0.235	0.000979206			tRNA uridine-5-carboxymethylaminomethyl(34) synthesis enzyme MnmG
BQ8897_RS00430	1669	1737	1620	1.04	0.057	0.571633	0.97	-0.044	0.677878	0.933	-0.101	0.233517			membrane protein
BQ8897_RS08440	2675	2781	2182	1.04	0.057	0.621245	0.818	-0.29	0.00219304	0.786	-0.347	7.14003e-05			TrkA family potassium uptake protein
BQ8897_RS03650	8388	8771	6380	1.04	0.057	0.632253	0.763	-0.391	3.26172e-05	0.733	-0.448	4.69006e-07			aminoacyltransferase
BQ8897_RS01460	29	30	52	1.04	0.056	0.934745	1.798	0.847	0.0929097	1.73	0.79	0.084582			NA
BQ8897_RS02520	20367	21188	19459	1.039	0.056	0.706656	0.96	-0.059	0.690059	0.924	-0.114	0.337801			beta-hydroxyacyl-ACP dehydratase
BQ8897_RS01105	749	780	937	1.039	0.055	0.729803	1.249	0.321	0.0109633	1.203	0.266	0.023821			TIGR01440 family protein
BQ8897_RS09475	2185	2253	2420	1.039	0.055	0.823561	1.135	0.183	0.389086	1.093	0.128	0.515279			rRNA (guanine-N1)-methyltransferase
BQ8897_RS02045	152	157	170	1.039	0.055	0.885315	1.12	0.163	0.636313	1.078	0.108	0.727545			ABC transporter ATP-binding protein
BQ8897_RS02305	12496	12954	12277	1.038	0.053	0.513775	0.982	-0.026	0.77643	0.947	-0.079	0.263481			guanylate kinase
BQ8897_RS01635	18528	19195	15755	1.037	0.052	0.59024	0.85	-0.234	0.00346629	0.82	-0.286	9.97551e-05			polyribonucleotide nucleotidyltransferase
BQ8897_RS05240	2037	2113	2169	1.037	0.052	0.59376	1.065	0.091	0.310257	1.028	0.039	0.655623			coproporphyrinogen III oxidase
BQ8897_RS06945	1549	1608	1632	1.037	0.052	0.79491	1.056	0.079	0.672397	1.019	0.027	0.877102			DNA-binding response regulator
BQ8897_RS04880	4881	5092	5129	1.037	0.053	0.813039	1.056	0.078	0.713185	1.018	0.026	0.898015			NrdH-redoxin
BQ8897_RS06040	407	422	608	1.037	0.053	0.822198	1.489	0.574	0.000833842	1.436	0.522	0.00127354			hypothetical protein
BQ8897_RS09980	475	490	493	1.037	0.052	0.830008	1.044	0.062	0.79379	1.007	0.01	0.966243			tagatose-6-phosphate kinase
BQ8897_RS11380	19714	20413	16861	1.036	0.051	0.553446	0.856	-0.225	0.00150812	0.826	-0.275	2.59517e-05			ABC-F family ATPase
BQ8897_RS00320	2744	2814	2110	1.036	0.051	0.730321	0.768	-0.38	0.00095665	0.742	-0.431	5.50896e-05			bifunctional phosphoribosylaminoimidazolecarboxamide formyltransferase/IMP cyclohydrolase PurH
BQ8897_RS05235	216	223	242	1.036	0.051	0.871212	1.127	0.172	0.526309	1.087	0.121	0.629818			hypothetical protein
BQ8897_RS10580	138	142	108	1.036	0.051	0.881358	0.784	-0.35	0.212791	0.757	-0.402	0.107813			hypothetical protein
BQ8897_RS03620	178	176	242	1.036	0.051	0.931974	1.573	0.654	0.153034	1.518	0.603	0.146337		MGE	hypothetical protein
BQ8897_RS02160	4773	4943	4204	1.035	0.05	0.588892	0.881	-0.182	0.0208718	0.852	-0.232	0.00109448			16S rRNA (cytosine(1402)-N(4))-methyltransferase RsmH
BQ8897_RS06610	1755	1813	1643	1.035	0.049	0.706268	0.938	-0.092	0.441827	0.907	-0.141	0.166759			Nif3-like dinuclear metal center hexameric protein
BQ8897_RS07525	1109	1147	1212	1.035	0.049	0.71147	1.095	0.13	0.260297	1.058	0.081	0.457148		IS3 family transposase	IS3 family transposase
BQ8897_RS05760	47	49	35	1.035	0.05	0.934745	0.744	-0.427	0.400417	0.719	-0.477	0.290126			hypothetical protein
BQ8897_RS05950	3731	3857	3810	1.034	0.048	0.563555	1.021	0.03	0.730753	0.988	-0.018	0.822776			ABC transporter ATP-binding protein
BQ8897_RS07025	2975	3081	2649	1.034	0.048	0.740859	0.894	-0.162	0.19903	0.864	-0.21	0.056488			DUF1149 domain-containing protein
BQ8897_RS10750	702	724	553	1.034	0.049	0.796764	0.79	-0.339	0.021006	0.764	-0.388	0.00362935			GntR family transcriptional regulator
BQ8897_RS04935	16235	16758	14113	1.033	0.047	0.59376	0.868	-0.205	0.00533639	0.84	-0.252	0.000179219			S-adenosylmethionine synthase
BQ8897_RS02485	61312	63327	62196	1.033	0.046	0.682663	1.017	0.024	0.841731	0.985	-0.022	0.827491			ketoacyl-ACP synthase III
BQ8897_RS04415	16	16	17	1.033	0.047	0.962827	1.072	0.1	0.914467	1.037	0.052	0.950927		group II intron reverse transcriptase/maturase	group II intron reverse transcriptase/maturase
BQ8897_RS08635	1907	1971	1786	1.032	0.045	0.646731	0.936	-0.095	0.287825	0.907	-0.14	0.070683			YqeG family HAD IIIA-type phosphatase
BQ8897_RS05405	22304	23057	19616	1.032	0.046	0.653063	0.876	-0.19	0.0241382	0.849	-0.236	0.00190535			30S ribosomal protein S20
BQ8897_RS06880	4294	4433	3724	1.032	0.045	0.725528	0.867	-0.207	0.0516781	0.84	-0.252	0.008003			thymidylate synthase
BQ8897_RS03385	1155	1193	1174	1.032	0.046	0.734938	1.016	0.023	0.871306	0.984	-0.023	0.85203		MGE	ImmA/IrrE family metallo-endopeptidase
BQ8897_RS07255	2111	2179	2361	1.032	0.046	0.74337	1.122	0.166	0.167558	1.087	0.12	0.284859			chorismate synthase
BQ8897_RS08670	393	406	464	1.032	0.045	0.829265	1.179	0.238	0.158617	1.143	0.193	0.213699			transcriptional regulator
BQ8897_RS08905	820	844	928	1.032	0.046	0.854001	1.142	0.191	0.35809	1.106	0.145	0.447367			PAP2 family protein
BQ8897_RS09390	27504	28338	24855	1.031	0.043	0.664004	0.902	-0.148	0.0817978	0.875	-0.192	0.0111098			ribonuclease J
BQ8897_RS10535	229	235	277	1.031	0.043	0.889641	1.219	0.286	0.271253	1.183	0.242	0.307334			DUF2812 domain-containing protein
BQ8897_RS01250	6611	6799	5997	1.03	0.042	0.62355	0.908	-0.139	0.0639944	0.882	-0.181	0.00646008			Asp23/Gls24 family envelope stress response protein
BQ8897_RS04560	744	768	786	1.03	0.043	0.870581	1.061	0.086	0.727169	1.03	0.043	0.84758			ECF transporter S component
BQ8897_RS02480	21183	21816	23393	1.029	0.041	0.724134	1.106	0.145	0.138372	1.075	0.104	0.253518			transcriptional regulator
BQ8897_RS05500	1571	1617	1503	1.029	0.041	0.729803	0.957	-0.064	0.566585	0.93	-0.105	0.268758			O-sialoglycoprotein endopeptidase
BQ8897_RS02600	1466	1510	1348	1.029	0.042	0.760261	0.92	-0.12	0.307722	0.894	-0.161	0.118285			tRNA (adenosine(37)-N6)-threonylcarbamoyltransferase complex ATPase subunit type 1 TsaE
BQ8897_RS02165	644	656	817	1.029	0.041	0.879493	1.294	0.372	0.0738893	1.258	0.332	0.0814385			cell division protein FtsL
BQ8897_RS01660	3648	3750	3386	1.028	0.04	0.644367	0.928	-0.108	0.157294	0.903	-0.148	0.0268293			hypothetical protein
BQ8897_RS06300	7106	7302	5561	1.028	0.04	0.703972	0.784	-0.351	1.31697e-05	0.763	-0.391	2.99699e-07			DNA helicase PcrA
BQ8897_RS10725	7016	7204	6240	1.028	0.04	0.729803	0.89	-0.168	0.0805809	0.866	-0.208	0.0149809			hypothetical protein
BQ8897_RS10945	289	296	415	1.028	0.04	0.887155	1.442	0.528	0.0124905	1.402	0.488	0.0125077			cadmium transporter
BQ8897_RS01075	46684	47820	55509	1.027	0.038	0.723653	1.194	0.256	0.00197481	1.163	0.218	0.00512975			molecular chaperone DnaK
BQ8897_RS05120	1481	1518	1566	1.027	0.039	0.802715	1.055	0.077	0.58516	1.027	0.038	0.76992			DNA/RNA non-specific endonuclease
BQ8897_RS06590	23353	23930	18259	1.026	0.037	0.74559	0.781	-0.356	3.30469e-05	0.762	-0.393	1.29086e-06			dTDP-glucose 4%2C6-dehydratase
BQ8897_RS08335	3021	3094	1758	1.026	0.037	0.7814	0.58	-0.785	2.07439e-17	0.566	-0.822	1.01763e-19			amino acid ABC transporter permease
BQ8897_RS07945	2050	2104	1818	1.026	0.037	0.803264	0.887	-0.173	0.164286	0.864	-0.21	0.0552267			aminodeoxychorismate synthase%2C component I
BQ8897_RS09490	1642	1693	1412	1.026	0.038	0.806083	0.86	-0.217	0.0807908	0.838	-0.255	0.021692			ribonuclease M5
BQ8897_RS01510	959	988	945	1.026	0.038	0.815572	0.984	-0.023	0.890681	0.959	-0.06	0.652966			DUF4651 domain-containing protein
BQ8897_RS09315	1383	1424	2119	1.026	0.037	0.83251	1.521	0.605	1.28036e-06	1.482	0.567	2.37916e-06		site-specific integrase	site-specific integrase
BQ8897_RS04990	46	48	53	1.026	0.037	0.95351	1.134	0.182	0.746544	1.105	0.144	0.768422			thiamine phosphate synthase
BQ8897_RS03920	255857	261730	212472	1.025	0.036	0.780086	0.828	-0.273	0.00497438	0.807	-0.309	0.000543206			enolase
BQ8897_RS07260	1339	1372	1653	1.025	0.035	0.822198	1.238	0.307	0.00952304	1.208	0.272	0.0135523			3-dehydroquinate synthase
BQ8897_RS01515	1473	1514	1542	1.024	0.035	0.809208	1.044	0.062	0.646905	1.019	0.027	0.826204			thioredoxin
BQ8897_RS06180	1499	1539	1342	1.024	0.035	0.818865	0.897	-0.157	0.217205	0.876	-0.191	0.0865506			GTP cyclohydrolase I FolE
BQ8897_RS05270	211	216	202	1.024	0.034	0.897198	0.961	-0.058	0.825909	0.938	-0.092	0.678392			CRISPR-associated endonuclease Cas2
BQ8897_RS04975	24	25	33	1.024	0.034	0.971131	1.39	0.475	0.49882	1.357	0.441	0.483271			thiaminase II
BQ8897_RS04850	23	24	29	1.024	0.035	0.976407	1.257	0.329	0.719323	1.227	0.295	0.715476			hypothetical protein
BQ8897_RS10710	2459	2513	2342	1.023	0.032	0.728828	0.953	-0.069	0.414844	0.932	-0.101	0.16337			50S ribosomal protein L33
BQ8897_RS05305	778	794	579	1.023	0.033	0.855331	0.746	-0.423	0.00163359	0.729	-0.456	0.000264399			N-acetyltransferase
BQ8897_RS08710	498	509	632	1.023	0.032	0.855331	1.269	0.344	0.0094605	1.241	0.312	0.0114984			shikimate dehydrogenase
BQ8897_RS10530	241	247	286	1.023	0.033	0.901953	1.183	0.242	0.288251	1.155	0.209	0.317896			DUF2785 domain-containing protein
BQ8897_RS11035	19	19	25	1.023	0.033	0.976407	1.305	0.384	0.657156	1.275	0.35	0.644013			YfcC family protein
BQ8897_RS06955	1434	1467	1833	1.022	0.031	0.838912	1.277	0.353	0.00191471	1.25	0.322	0.00257389			ABC transporter ATP-binding protein
BQ8897_RS05940	15032	15364	12543	1.021	0.03	0.732158	0.833	-0.264	8.81894e-05	0.816	-0.294	3.50527e-06			phospho-sugar mutase
BQ8897_RS02510	57237	58516	53202	1.021	0.03	0.823043	0.931	-0.104	0.360251	0.912	-0.133	0.17949			beta-ketoacyl-[acyl-carrier-protein] synthase II
BQ8897_RS02345	1380	1409	1686	1.021	0.029	0.827583	1.222	0.289	0.00432411	1.197	0.26	0.00608776			sensor histidine kinase
BQ8897_RS02745	1380	1403	1558	1.02	0.028	0.885315	1.139	0.187	0.244519	1.116	0.159	0.279436			sensor histidine kinase
BQ8897_RS08920	542	553	656	1.02	0.029	0.898874	1.211	0.277	0.129986	1.188	0.248	0.136453			hypothetical protein
BQ8897_RS07635	71891	73203	45960	1.019	0.027	0.722386	0.639	-0.646	1.77951e-34	0.627	-0.673	1.76739e-38			glutamine ABC transporter permease
BQ8897_RS05250	2093	2133	2003	1.019	0.028	0.801403	0.957	-0.063	0.52127	0.939	-0.091	0.284945			TIGR01457 family HAD-type hydrolase
BQ8897_RS06715	2404	2447	2204	1.019	0.027	0.802715	0.917	-0.125	0.163167	0.9	-0.152	0.0544815			excinuclease ABC subunit UvrC
BQ8897_RS06085	11400	11611	10258	1.019	0.026	0.815572	0.899	-0.153	0.0948755	0.883	-0.18	0.0275257			cysteine desulfurase
BQ8897_RS09910	2700	2753	2745	1.019	0.027	0.817387	1.016	0.023	0.846029	0.997	-0.005	0.967981			isoprenyl transferase
BQ8897_RS10705	3873	3977	4343	1.019	0.027	0.899522	1.117	0.159	0.379487	1.097	0.133	0.421726			preprotein translocase subunit SecE
BQ8897_RS10755	218	225	184	1.019	0.028	0.931866	0.834	-0.262	0.310169	0.818	-0.29	0.21174			hypothetical protein
BQ8897_RS05920	2748	2800	2857	1.018	0.026	0.799539	1.037	0.053	0.566585	1.019	0.027	0.758304			biotin/lipoate A/B protein ligase family protein
BQ8897_RS05005	2689	2731	2849	1.018	0.025	0.822198	1.06	0.084	0.38173	1.042	0.059	0.509525			CBS domain-containing protein
BQ8897_RS00070	1693	1717	2029	1.018	0.026	0.905598	1.202	0.265	0.132672	1.18	0.239	0.135978			tRNA(Ile)-lysidine synthetase
BQ8897_RS02035	106	109	104	1.018	0.026	0.958605	0.97	-0.044	0.924964	0.953	-0.07	0.858722			TetR/AcrR family transcriptional regulator
BQ8897_RS05555	12395	12594	10753	1.017	0.024	0.837218	0.866	-0.207	0.0207371	0.852	-0.231	0.00456027			signal recognition particle protein
BQ8897_RS04735	570	580	590	1.017	0.024	0.890779	1.036	0.051	0.765861	1.019	0.027	0.859883			glycoside hydrolase family 1 protein
BQ8897_RS10540	128	130	139	1.017	0.024	0.949252	1.085	0.118	0.719008	1.067	0.094	0.745746			PadR family transcriptional regulator
BQ8897_RS04765	2786	2828	2402	1.016	0.022	0.841621	0.863	-0.213	0.0136833	0.849	-0.236	0.00280877			tRNA preQ1(34) S-adenosylmethionine ribosyltransferase-isomerase QueA
BQ8897_RS04885	31012	31481	24856	1.015	0.021	0.839828	0.799	-0.323	1.3447e-05	0.788	-0.344	1.08786e-06			phosphocarrier protein HPr
BQ8897_RS02740	1312	1331	1357	1.015	0.021	0.888641	1.035	0.05	0.721272	1.02	0.029	0.818541			DNA-binding response regulator
BQ8897_RS04550	113	115	125	1.015	0.021	0.965061	1.119	0.162	0.676676	1.103	0.141	0.680537			epimerase
BQ8897_RS04600	12337	12513	10023	1.014	0.02	0.838714	0.813	-0.298	2.36816e-05	0.802	-0.318	2.06016e-06			penicillin-binding protein 2
BQ8897_RS09985	1014	1028	1036	1.014	0.02	0.890904	1.024	0.034	0.811523	1.01	0.014	0.914986		IS3 family transposase	IS3 family transposase
BQ8897_RS00420	4197	4230	3689	1.013	0.019	0.892681	0.881	-0.182	0.111656	0.87	-0.201	0.048849			Holliday junction branch migration DNA helicase RuvB
BQ8897_RS00055	869	880	870	1.013	0.019	0.901094	1.002	0.003	0.985591	0.989	-0.016	0.908909			septum formation initiator family protein
BQ8897_RS02515	32328	32779	30098	1.013	0.018	0.920863	0.934	-0.099	0.538572	0.922	-0.117	0.406375			acetyl-CoA carboxylase biotin carboxyl carrier protein
BQ8897_RS06655	1273	1274	1472	1.013	0.018	0.938298	1.163	0.218	0.237346	1.149	0.2	0.231461			hypothetical protein
BQ8897_RS09780	2328	2358	2933	1.012	0.018	0.889661	1.258	0.331	0.0003774	1.243	0.314	0.000364567			LD-carboxypeptidase
BQ8897_RS10235	895	906	834	1.012	0.017	0.907239	0.932	-0.102	0.431493	0.921	-0.119	0.295603			N-acetyltransferase
BQ8897_RS09650	16	16	33	1.012	0.017	0.988019	2.071	1.051	0.171422	2.047	1.034	0.136564			3-keto-L-gulonate-6-phosphate decarboxylase
BQ8897_RS08930	2645	2673	2545	1.011	0.015	0.895603	0.962	-0.055	0.614681	0.952	-0.071	0.450144			signal peptidase I
BQ8897_RS06240	236	238	386	1.011	0.016	0.95351	1.638	0.712	9.75498e-05	1.62	0.696	6.24085e-05			DUF3278 domain-containing protein
BQ8897_RS09040	146	147	248	1.011	0.015	0.975311	1.721	0.783	0.00954573	1.702	0.768	0.00599295			hypothetical protein
BQ8897_RS08545	856	878	974	1.009	0.013	0.949252	1.13	0.177	0.268154	1.12	0.163	0.259766			DhaKLM operon coactivator DhaQ
BQ8897_RS00305	719	714	559	1.009	0.013	0.953325	0.775	-0.367	0.0204786	0.768	-0.38	0.0086152			phosphoribosylformylglycinamidine cyclo-ligase
BQ8897_RS04285	120	122	125	1.009	0.013	0.975083	1.042	0.059	0.863744	1.032	0.045	0.881067			mannonate dehydratase
BQ8897_RS11365	7544	7595	7242	1.008	0.012	0.911096	0.959	-0.06	0.534226	0.951	-0.072	0.394269			tryptophan--tRNA ligase
BQ8897_RS02620	1009	1021	912	1.008	0.012	0.941699	0.902	-0.149	0.247512	0.894	-0.162	0.16302			HIT family protein
BQ8897_RS05630	1901	1912	2049	1.008	0.012	0.942549	1.077	0.107	0.419093	1.068	0.095	0.425198			bifunctional riboflavin kinase/FAD synthetase
BQ8897_RS02525	70116	70660	64587	1.008	0.012	0.946543	0.922	-0.117	0.400417	0.915	-0.128	0.298477			acetyl-CoA carboxylase biotin carboxylase subunit
BQ8897_RS05490	7837	7881	7064	1.007	0.009	0.934717	0.901	-0.15	0.0818069	0.895	-0.159	0.0394471			FADH(2)-oxidizing methylenetetrahydrofolate--tRNA-(uracil(54)-C(5))-methyltransferase TrmFO
BQ8897_RS09370	3223	3245	3144	1.006	0.009	0.933814	0.976	-0.035	0.70925	0.97	-0.044	0.584876			tRNA (adenosine(37)-N6)-threonylcarbamoyltransferase complex transferase subunit TsaD
BQ8897_RS02530	42997	43183	40008	1.006	0.008	0.966674	0.932	-0.102	0.483499	0.926	-0.11	0.390285			acetyl-CoA carboxylase carboxyltransferase subunit beta
BQ8897_RS01615	214	215	185	1.006	0.009	0.977131	0.861	-0.216	0.367935	0.855	-0.225	0.295145			transketolase
BQ8897_RS01555	14	15	18	1.006	0.009	0.99476	1.202	0.265	0.811523	1.194	0.256	0.792044			antiholin
BQ8897_RS05455	17570	17642	16144	1.005	0.007	0.933623	0.919	-0.121	0.0426067	0.915	-0.128	0.0182383			DNA gyrase subunit A
BQ8897_RS02230	3627	3645	3288	1.005	0.007	0.953325	0.907	-0.141	0.101713	0.902	-0.148	0.0555804			Holliday junction resolvase RecU
BQ8897_RS03680	533	536	691	1.005	0.007	0.976407	1.299	0.378	0.0199321	1.293	0.371	0.0128896			fructose-bisphosphatase class III
BQ8897_RS07510	10452	10475	9624	1.004	0.006	0.967734	0.925	-0.113	0.287825	0.921	-0.119	0.212728			RNA polymerase sigma factor RpoD
BQ8897_RS11055	26	24	29	1.004	0.005	0.996824	1.239	0.309	0.738048	1.234	0.304	0.707542			hypothetical protein
BQ8897_RS03665	1012	1019	1129	1.003	0.005	0.978983	1.113	0.154	0.24333	1.109	0.149	0.208589			DUF1934 domain-containing protein
BQ8897_RS00300	1079	1046	802	1.003	0.005	0.985477	0.745	-0.426	0.0111094	0.742	-0.43	0.00524007			amidophosphoribosyltransferase
BQ8897_RS09960	5551	5572	5231	1.002	0.003	0.977131	0.939	-0.091	0.287825	0.937	-0.094	0.221548			sn-glycerol-3-phosphate ABC transporter ATP-binding protein UgpC
BQ8897_RS07360	1463	1469	1274	1.002	0.003	0.985767	0.872	-0.198	0.0577538	0.87	-0.201	0.0336115			pyruvate formate lyase-activating protein
BQ8897_RS04715	1742	1743	2125	1.002	0.002	0.985767	1.22	0.287	0.00177804	1.218	0.285	0.000933357			DNA polymerase III subunit delta
BQ8897_RS09345	1623	1620	1721	1.002	0.002	0.988019	1.063	0.088	0.46296	1.061	0.086	0.425198			NAD(P)/FAD-dependent oxidoreductase
BQ8897_RS09615	17	17	12	1.002	0.003	0.9992	0.726	-0.463	0.657156	0.724	-0.466	0.608481			PTS galactitol transporter subunit IIC
BQ8897_RS10925	6795	6802	6083	1.001	0.002	0.991334	0.896	-0.159	0.125399	0.895	-0.161	0.0857299			histidine--tRNA ligase
BQ8897_RS07720	5940	5949	7947	1.001	0.002	0.991334	1.339	0.421	2.12901e-06	1.337	0.419	8.51972e-07			ribonuclease R
BQ8897_RS00435	8413	8427	8683	1.001	0.002	0.99222	1.037	0.052	0.700745	1.036	0.05	0.669486			acyltransferase
BQ8897_RS10415	508	509	570	1.001	0.001	0.997309	1.155	0.208	0.414844	1.154	0.207	0.364942		MGE	XRE family transcriptional regulator
BQ8897_RS10405	8	7	15	1.001	0.002	1	1.777	0.83	0.563466	1.775	0.828	0.519194		MGE	XRE family transcriptional regulator
BQ8897_RS06615	895	893	898	0.999	-0.002	0.991334	1.005	0.007	0.967395	1.006	0.009	0.951435			tRNA (adenine-N(1))-methyltransferase
BQ8897_RS04605	3849	3843	3157	0.999	-0.001	0.994382	0.821	-0.284	0.0003774	0.822	-0.284	0.000168383			recombination protein RecR
BQ8897_RS08625	1306	1301	1475	0.999	-0.001	0.995917	1.127	0.173	0.151883	1.128	0.174	0.109902			ribosome assembly RNA-binding protein YhbY
BQ8897_RS05360	76328	76132	66771	0.998	-0.003	0.977157	0.873	-0.196	0.0148692	0.875	-0.192	0.00907941			6-phosphofructokinase
BQ8897_RS08615	3317	3304	3151	0.998	-0.003	0.978983	0.954	-0.068	0.510407	0.957	-0.064	0.485864			HD domain-containing protein
BQ8897_RS02170	11533	11504	9883	0.998	-0.003	0.985477	0.861	-0.216	0.036347	0.863	-0.213	0.0235412			PASTA domain-containing protein
BQ8897_RS03265	15608	15531	15294	0.997	-0.004	0.976407	0.981	-0.027	0.793357	0.984	-0.024	0.793918			RNA-binding protein
BQ8897_RS05275	544	543	523	0.997	-0.005	0.985477	0.957	-0.063	0.777613	0.961	-0.058	0.762213			type II-A CRISPR-associated protein Csn2
BQ8897_RS06305	549	550	718	0.997	-0.004	0.985767	1.303	0.382	0.00667265	1.307	0.386	0.00308377			PaaI family thioesterase
BQ8897_RS01475	253	252	472	0.997	-0.005	0.988858	1.859	0.894	6.18324e-06	1.865	0.899	2.10641e-06			transcriptional regulator
BQ8897_RS06170	685	662	830	0.997	-0.004	0.990057	1.257	0.33	0.183175	1.261	0.334	0.133284			dihydroneopterin aldolase
BQ8897_RS09480	3629	3620	3043	0.996	-0.006	0.962827	0.839	-0.253	0.00156254	0.843	-0.247	0.000964225			16S rRNA (adenine(1518)-N(6)/adenine(1519)-N(6))-dimethyltransferase RsmA
BQ8897_RS09620	340	338	241	0.996	-0.006	0.98409	0.709	-0.495	0.0176587	0.713	-0.489	0.0107125			dihydrofolate reductase
BQ8897_RS04690	61	61	88	0.996	-0.006	0.991334	1.433	0.519	0.19998	1.439	0.525	0.149331			DNA internalization-related competence protein ComEC/Rec2
BQ8897_RS07115	3531	3512	3876	0.995	-0.007	0.953932	1.1	0.138	0.114846	1.105	0.145	0.065308			permease
BQ8897_RS04835	1409	1402	1722	0.995	-0.008	0.9569	1.222	0.289	0.00346629	1.228	0.297	0.00123289			DUF554 domain-containing protein
BQ8897_RS03220	1976	1889	2896	0.995	-0.007	0.991334	1.631	0.706	0.167128	1.64	0.713	0.120216			DUF3165 domain-containing protein
BQ8897_RS06480	1076	1066	1084	0.994	-0.009	0.95351	1.01	0.015	0.923892	1.017	0.024	0.851635		IS3 family transposase	IS3 family transposase
BQ8897_RS09970	319	317	354	0.994	-0.009	0.976475	1.11	0.151	0.494984	1.117	0.159	0.41599			aldose 1-epimerase family protein
BQ8897_RS00310	347	336	268	0.994	-0.009	0.981878	0.769	-0.379	0.154091	0.774	-0.37	0.123072			phosphoribosylglycinamide formyltransferase
BQ8897_RS06665	711	707	669	0.993	-0.01	0.95351	0.939	-0.091	0.514439	0.946	-0.081	0.521226			tRNA (adenosine(37)-N6)-dimethylallyltransferase MiaA
BQ8897_RS07560	400	395	552	0.993	-0.01	0.968761	1.382	0.466	0.00632153	1.391	0.477	0.00255619			NA
BQ8897_RS09590	144	142	178	0.993	-0.01	0.977157	1.24	0.31	0.24837	1.249	0.321	0.186758			L-ascorbate 6-phosphate lactonase
BQ8897_RS07020	9043	8969	8749	0.992	-0.012	0.883211	0.967	-0.048	0.49706	0.975	-0.036	0.579691			DegV family protein
BQ8897_RS05480	39998	39635	34436	0.991	-0.013	0.888641	0.86	-0.218	0.00139595	0.867	-0.205	0.0013426			GMP synthase (glutamine-hydrolyzing)
BQ8897_RS07365	6834	6777	7246	0.99	-0.014	0.881358	1.059	0.083	0.274901	1.069	0.097	0.150613			HlyC/CorC family transporter
BQ8897_RS03190	882	874	998	0.99	-0.014	0.939096	1.13	0.177	0.223284	1.141	0.191	0.14032			endonuclease III
BQ8897_RS05335	1267	1258	1375	0.99	-0.015	0.953233	1.086	0.119	0.545786	1.097	0.133	0.442401			TVP38/TMEM64 family protein
BQ8897_RS05745	131	130	154	0.99	-0.015	0.968761	1.17	0.226	0.426171	1.182	0.241	0.339559			NA
BQ8897_RS05365	136534	134752	119764	0.988	-0.018	0.887527	0.874	-0.194	0.0461475	0.885	-0.177	0.0474446			pyruvate kinase
BQ8897_RS06710	992	979	1041	0.988	-0.018	0.892681	1.05	0.071	0.553621	1.063	0.088	0.394606		IS3 family transposase	IS3 family transposase
BQ8897_RS04905	3890	3839	3552	0.987	-0.019	0.864631	0.914	-0.129	0.142873	0.926	-0.11	0.171285			ATP-dependent helicase
BQ8897_RS01880	198	195	276	0.987	-0.019	0.946543	1.395	0.48	0.0166403	1.413	0.499	0.00664737			MFS transporter
BQ8897_RS10570	1070	1053	1088	0.986	-0.021	0.887155	1.017	0.025	0.859644	1.032	0.045	0.701367		IS3 family transposase	IS3 family transposase
BQ8897_RS11285	3301	3253	3127	0.985	-0.022	0.841621	0.947	-0.078	0.426714	0.962	-0.056	0.539977			CDP-diacylglycerol--glycerol-3-phosphate 3-phosphatidyltransferase
BQ8897_RS03380	1388	1367	1412	0.985	-0.022	0.870581	1.017	0.024	0.852373	1.033	0.046	0.674266		MGE	hypothetical protein
BQ8897_RS01235	156388	154037	134246	0.985	-0.021	0.8722	0.857	-0.223	0.0263393	0.869	-0.202	0.0287091			fructose-1%2C6-bisphosphate aldolase%2C class II
BQ8897_RS09425	354110	349010	315567	0.985	-0.022	0.878727	0.889	-0.169	0.13068	0.903	-0.148	0.148814			type I glyceraldehyde-3-phosphate dehydrogenase
BQ8897_RS01070	9503	9344	12224	0.985	-0.022	0.878727	1.297	0.375	0.000193593	1.317	0.397	2.78687e-05			nucleotide exchange factor GrpE
BQ8897_RS02535	30653	30165	28194	0.985	-0.022	0.887043	0.922	-0.117	0.369124	0.936	-0.095	0.426238			acetyl-CoA carboxylase carboxyl transferase subunit alpha
BQ8897_RS04810	875	864	844	0.985	-0.022	0.887389	0.966	-0.051	0.727076	0.98	-0.029	0.825709			haloacid dehalogenase
BQ8897_RS01520	4001	3940	3552	0.984	-0.023	0.844339	0.886	-0.175	0.0647665	0.9	-0.151	0.0810408			DUF4479 domain-containing protein
BQ8897_RS05885	8528	8372	7171	0.984	-0.023	0.854766	0.84	-0.251	0.00677907	0.853	-0.229	0.00813827			formate--tetrahydrofolate ligase
BQ8897_RS02255	3109	3069	3319	0.984	-0.023	0.885454	1.071	0.1	0.459562	1.088	0.122	0.299965			class I SAM-dependent RNA methyltransferase
BQ8897_RS07355	15133	14882	13350	0.983	-0.025	0.800201	0.88	-0.184	0.0146585	0.895	-0.159	0.0224217			manganese-dependent inorganic pyrophosphatase
BQ8897_RS01255	40268	39502	34628	0.983	-0.025	0.829607	0.861	-0.217	0.0177724	0.876	-0.191	0.0233955			DAK2 domain-containing protein
BQ8897_RS02175	3944	3879	3871	0.983	-0.025	0.83251	0.982	-0.026	0.819658	0.999	-0.002	0.987847			phospho-N-acetylmuramoyl-pentapeptide-transferase
BQ8897_RS10165	96	94	111	0.983	-0.025	0.95395	1.149	0.2	0.573391	1.168	0.225	0.473003			phosphate transport system regulatory protein PhoU
BQ8897_RS01450	14	13	39	0.983	-0.024	0.981219	2.872	1.522	0.018118	2.92	1.546	0.00908222			type II secretion system F family protein
BQ8897_RS08660	936	923	1090	0.982	-0.026	0.878727	1.171	0.227	0.0807908	1.192	0.253	0.0304418			pyruvate%2C phosphate dikinase
BQ8897_RS09935	26	26	62	0.982	-0.027	0.971348	2.348	1.231	0.00777818	2.392	1.258	0.00337148			L-malate permease
BQ8897_RS01080	12631	12387	15324	0.981	-0.027	0.829265	1.221	0.287	0.00246871	1.244	0.315	0.000344889			molecular chaperone DnaJ
BQ8897_RS10955	1928	1897	2152	0.981	-0.028	0.865228	1.117	0.16	0.236296	1.139	0.188	0.114675			XRE family transcriptional regulator
BQ8897_RS11050	20	20	20	0.981	-0.027	0.977131	1.013	0.018	0.982572	1.032	0.046	0.95164			sensor histidine kinase
BQ8897_RS08910	5953	5833	5288	0.98	-0.029	0.797623	0.889	-0.17	0.0577538	0.907	-0.141	0.087977			endonuclease MutS2
BQ8897_RS06165	1611	1579	1466	0.98	-0.03	0.852991	0.91	-0.136	0.30291	0.929	-0.107	0.383979			2-amino-4-hydroxy-6-hydroxymethyldihydropteridine diphosphokinase
BQ8897_RS03840	8	6	7	0.98	-0.029	0.985767	1.037	0.053	0.971629	1.059	0.083	0.950927			NINE protein
BQ8897_RS09305	1323	1294	1409	0.979	-0.031	0.799539	1.066	0.092	0.369124	1.089	0.123	0.171774		MGE	ImmA/IrrE family metallo-endopeptidase
BQ8897_RS02370	1700	1664	1924	0.979	-0.03	0.802293	1.131	0.178	0.0644818	1.156	0.209	0.0158048			DeoR/GlpR transcriptional regulator
BQ8897_RS05890	2914	2849	2872	0.978	-0.032	0.806083	0.988	-0.018	0.894347	1.01	0.014	0.904664			lipoate--protein ligase A
BQ8897_RS01065	11753	11492	15633	0.977	-0.033	0.665071	1.33	0.412	1.20994e-13	1.361	0.445	2.2352e-16			heat-inducible transcriptional repressor HrcA
BQ8897_RS08445	2055	2012	2325	0.977	-0.033	0.878727	1.139	0.188	0.283476	1.165	0.22	0.155218			energy-coupling factor transporter transmembrane protein EcfT
BQ8897_RS01685	47	45	91	0.977	-0.034	0.967941	2.059	1.042	0.0587675	2.108	1.076	0.0311684			NA
BQ8897_RS01230	46	45	52	0.976	-0.035	0.956442	1.11	0.15	0.79379	1.137	0.186	0.706358			argininosuccinate lyase
BQ8897_RS09665	23	23	63	0.976	-0.035	0.968761	2.726	1.447	0.00837941	2.792	1.481	0.00354638			PTS ascorbate transporter subunit IIC
BQ8897_RS07310	1657	1599	2010	0.975	-0.037	0.888759	1.239	0.309	0.147486	1.271	0.346	0.0684653			hypothetical protein
BQ8897_RS02505	26063	25434	25335	0.974	-0.038	0.7855	0.974	-0.038	0.77581	1	-0.001	0.995972			3-oxoacyl-[acyl-carrier-protein] reductase
BQ8897_RS05485	1160	1131	1025	0.974	-0.037	0.820447	0.886	-0.175	0.19903	0.909	-0.138	0.273517			GntR family transcriptional regulator
BQ8897_RS03030	155	150	126	0.974	-0.038	0.911096	0.816	-0.293	0.319189	0.838	-0.254	0.34742		site-specific integrase	site-specific integrase
BQ8897_RS07495	4001	3892	3909	0.973	-0.04	0.71147	0.977	-0.033	0.761411	1.005	0.007	0.949554			DUF1972 domain-containing protein
BQ8897_RS06175	2383	2331	2157	0.973	-0.04	0.798255	0.903	-0.148	0.250289	0.928	-0.108	0.365898			dihydropteroate synthase
BQ8897_RS07715	1662	1618	1938	0.972	-0.041	0.806083	1.174	0.231	0.0828299	1.207	0.272	0.0223982			SsrA-binding protein
BQ8897_RS05160	4285	4157	4176	0.971	-0.043	0.734107	0.976	-0.036	0.783168	1.005	0.007	0.95164			tRNA uridine-5-carboxymethylaminomethyl(34) synthesis GTPase MnmE
BQ8897_RS05560	1305	1267	1311	0.971	-0.042	0.743729	1.004	0.005	0.970674	1.034	0.048	0.670997			putative DNA-binding protein
BQ8897_RS08450	4699	4551	5375	0.97	-0.044	0.676964	1.144	0.194	0.0263393	1.18	0.239	0.0024502			heme ABC transporter ATP-binding protein
BQ8897_RS06720	1552	1505	1409	0.97	-0.044	0.727481	0.908	-0.14	0.193733	0.935	-0.096	0.337801			hypothetical protein
BQ8897_RS04865	452	441	631	0.97	-0.044	0.881024	1.403	0.488	0.0288415	1.447	0.533	0.0087438			energy-coupled thiamine transporter ThiT
BQ8897_RS10420	331	311	469	0.97	-0.044	0.9131	1.535	0.619	0.0525602	1.583	0.662	0.0216423		MGE	ImmA/IrrE family metallo-endopeptidase
BQ8897_RS02060	8253	8007	8445	0.969	-0.045	0.600451	1.021	0.03	0.738048	1.053	0.075	0.299228			hypothetical protein
BQ8897_RS05955	2441	2365	2638	0.969	-0.046	0.686136	1.078	0.109	0.27544	1.113	0.154	0.075697			ABC transporter ATP-binding protein
BQ8897_RS05545	1083	1051	1068	0.969	-0.046	0.736617	0.985	-0.022	0.878686	1.017	0.024	0.845975			DUF3307 domain-containing protein
BQ8897_RS06105	2186	2114	2624	0.969	-0.046	0.835938	1.222	0.289	0.108092	1.261	0.335	0.0355976			AI-2E family transporter
BQ8897_RS05905	826	794	1115	0.969	-0.046	0.842874	1.359	0.442	0.012926	1.403	0.488	0.00264798			glycine cleavage system protein H
BQ8897_RS07605	329	315	332	0.969	-0.045	0.864126	1.013	0.019	0.943626	1.045	0.064	0.767743		IS3 family transposase	IS3 family transposase
BQ8897_RS06845	95	92	145	0.969	-0.045	0.92757	1.518	0.602	0.108344	1.566	0.647	0.0543571			NA
BQ8897_RS02800	3423	3311	3118	0.967	-0.048	0.725917	0.914	-0.129	0.277482	0.945	-0.081	0.468716			BMP family ABC transporter substrate-binding protein
BQ8897_RS07305	156	156	250	0.967	-0.048	0.911826	1.607	0.685	0.0460878	1.662	0.733	0.0184509			ferredoxin
BQ8897_RS07125	2992	2893	3310	0.966	-0.05	0.622578	1.107	0.146	0.0998916	1.146	0.196	0.012338			efflux RND transporter periplasmic adaptor subunit
BQ8897_RS06605	2537	2456	2184	0.966	-0.05	0.686136	0.863	-0.212	0.0369234	0.893	-0.163	0.0868614			FAD-binding oxidoreductase
BQ8897_RS02945	1058	1019	1045	0.966	-0.05	0.729099	0.992	-0.011	0.943309	1.027	0.039	0.756792		IS3 family transposase	IS3 family transposase
BQ8897_RS05245	772	745	995	0.966	-0.05	0.854985	1.304	0.383	0.0780971	1.35	0.433	0.0259809			acyl-ACP thioesterase
BQ8897_RS09975	481	464	487	0.965	-0.051	0.80253	1.016	0.023	0.913224	1.053	0.074	0.662168			tagatose 1%2C6-diphosphate aldolase
BQ8897_RS05460	4826	4653	4380	0.964	-0.052	0.579496	0.908	-0.139	0.0953331	0.941	-0.087	0.271085			class A sortase
BQ8897_RS05895	2362	2280	2382	0.964	-0.052	0.688235	1.009	0.013	0.929177	1.046	0.065	0.560884			deacetylase SIR2
BQ8897_RS05465	2681	2581	2412	0.963	-0.054	0.589297	0.901	-0.151	0.089383	0.935	-0.097	0.249161			VOC family protein
BQ8897_RS06885	3544	3411	2814	0.963	-0.055	0.619308	0.795	-0.331	0.000197717	0.826	-0.276	0.00116214			hydroxymethylglutaryl-CoA synthase
BQ8897_RS07150	105	89	222	0.963	-0.054	0.942037	2.351	1.233	0.0221899	2.441	1.288	0.00901632			signal peptidase II
BQ8897_RS02350	1199	1154	1174	0.962	-0.056	0.722386	0.981	-0.027	0.865826	1.02	0.029	0.839823			DNA-binding response regulator
BQ8897_RS10915	8449	8126	9184	0.962	-0.056	0.759502	1.098	0.135	0.402629	1.142	0.191	0.171774			YitT family protein
BQ8897_RS05280	62	60	84	0.962	-0.056	0.906835	1.348	0.431	0.273146	1.401	0.486	0.166759			NA
BQ8897_RS03295	5205	5005	4397	0.961	-0.058	0.49956	0.843	-0.247	0.000647102	0.877	-0.189	0.00630735			DUF1797 domain-containing protein
BQ8897_RS03890	2028	1949	2124	0.961	-0.057	0.579045	1.047	0.067	0.503906	1.09	0.124	0.14032			hydrolase
BQ8897_RS09630	702	676	741	0.961	-0.058	0.713675	1.054	0.075	0.616115	1.097	0.133	0.28831			LacI family DNA-binding transcriptional regulator
BQ8897_RS05265	777	747	749	0.961	-0.058	0.727481	0.962	-0.057	0.730505	1.001	0.001	0.993772			type II CRISPR-associated endonuclease Cas1
BQ8897_RS02965	115	109	237	0.961	-0.057	0.892262	2.122	1.086	0.000389417	2.208	1.143	7.42245e-05			cupin domain-containing protein
BQ8897_RS10455	46	43	49	0.961	-0.058	0.926304	1.044	0.062	0.920228	1.086	0.12	0.816918		MGE	Hg(II)-responsive transcriptional regulator
BQ8897_RS11280	6316	6054	5837	0.96	-0.059	0.451106	0.925	-0.113	0.130082	0.964	-0.053	0.460599			energy-coupling factor transporter ATPase
BQ8897_RS01125	21154	20312	20138	0.96	-0.059	0.534379	0.951	-0.072	0.438515	0.991	-0.013	0.890341			CTP synthetase
BQ8897_RS02580	3009	2894	2972	0.96	-0.059	0.587046	0.987	-0.019	0.871306	1.028	0.04	0.689118			Cof-type HAD-IIB family hydrolase
BQ8897_RS08400	1036	993	1071	0.959	-0.061	0.620195	1.034	0.048	0.704208	1.078	0.109	0.288378			transcriptional regulator NrdR
BQ8897_RS01530	48	46	86	0.959	-0.06	0.911096	1.784	0.835	0.042736	1.86	0.896	0.0171997			Single-stranded DNA-binding protein 2
BQ8897_RS02225	20862	19989	19076	0.958	-0.062	0.437333	0.914	-0.129	0.0801974	0.954	-0.068	0.339739			penicillin-binding protein
BQ8897_RS11415	1162	1115	1268	0.958	-0.062	0.682005	1.091	0.125	0.354453	1.139	0.187	0.110472			chromosome partitioning protein ParB
BQ8897_RS07515	13967	13362	13480	0.957	-0.063	0.401212	0.965	-0.051	0.51361	1.008	0.012	0.880018			DNA primase
BQ8897_RS01420	13337	12761	13130	0.957	-0.063	0.416649	0.985	-0.022	0.804806	1.029	0.041	0.5804			penicillin-binding protein
BQ8897_RS04390	1418	1356	1417	0.957	-0.064	0.564182	0.999	-0.001	0.992425	1.045	0.063	0.521683			ribonuclease 3
BQ8897_RS05130	2566	2446	2820	0.957	-0.063	0.722386	1.105	0.144	0.354593	1.154	0.207	0.125613			NA
BQ8897_RS04920	9168	8766	8528	0.956	-0.064	0.416649	0.931	-0.104	0.173816	0.973	-0.04	0.601483			DNA polymerase III subunit gamma/tau
BQ8897_RS09905	2399	2293	2611	0.956	-0.065	0.624689	1.089	0.123	0.313304	1.139	0.188	0.0759036			phosphatidate cytidylyltransferase
BQ8897_RS07320	4886	4686	5064	0.956	-0.065	0.715454	1.037	0.052	0.773398	1.085	0.117	0.420609			polysaccharide biosynthesis protein
BQ8897_RS00375	56	53	95	0.956	-0.065	0.889661	1.706	0.771	0.0293202	1.785	0.836	0.00991961			acetylxylan esterase
BQ8897_RS03305	714	682	867	0.955	-0.066	0.687705	1.214	0.28	0.0397399	1.271	0.346	0.00479673			amino acid ABC transporter ATP-binding protein
BQ8897_RS10145	445	433	391	0.955	-0.066	0.793943	0.883	-0.179	0.414844	0.925	-0.113	0.584876			RgfB protein
BQ8897_RS11080	92	87	130	0.955	-0.066	0.882008	1.449	0.536	0.120482	1.517	0.601	0.0515388			DUF1304 domain-containing protein
BQ8897_RS00370	43	42	74	0.955	-0.066	0.909308	1.683	0.751	0.0976735	1.762	0.817	0.0451655			ROK family protein
BQ8897_RS02750	589	546	858	0.954	-0.068	0.867028	1.54	0.623	0.0462644	1.615	0.691	0.0143006			DUF975 domain-containing protein
BQ8897_RS06530	11554	11014	11421	0.953	-0.069	0.316282	0.988	-0.017	0.838783	1.037	0.052	0.420609			ribonuclease J
BQ8897_RS06660	3112	2972	2918	0.953	-0.069	0.421158	0.935	-0.097	0.250894	0.981	-0.027	0.747689			GTPase HflX
BQ8897_RS01720	2637	2521	2466	0.953	-0.07	0.62642	0.936	-0.096	0.489475	0.982	-0.026	0.849555		transposase	transposase
BQ8897_RS03200	328	298	482	0.953	-0.069	0.888759	1.597	0.676	0.086112	1.676	0.745	0.0344967			DUF910 domain-containing protein
BQ8897_RS02560	62774	59819	56407	0.952	-0.071	0.376239	0.896	-0.159	0.0330608	0.941	-0.088	0.222144			PTS mannose transporter subunit IID
BQ8897_RS08160	921	875	996	0.951	-0.072	0.624079	1.082	0.113	0.410486	1.137	0.185	0.116111			DNA replication initiation control protein YabA
BQ8897_RS05930	844	802	803	0.951	-0.073	0.66697	0.953	-0.07	0.679653	1.002	0.003	0.986058			phosphopantothenoylcysteine decarboxylase
BQ8897_RS09395	1068	1016	2142	0.951	-0.072	0.74337	1.999	0.999	2.37319e-10	2.101	1.071	2.83458e-12			CHAP domain-containing protein
BQ8897_RS03250	14229	13515	14595	0.95	-0.074	0.417007	1.024	0.034	0.737367	1.078	0.108	0.175616			YggS family pyridoxal phosphate-dependent enzyme
BQ8897_RS11230	6338	6016	7048	0.95	-0.074	0.47443	1.112	0.153	0.111548	1.17	0.226	0.00686923			DHH family phosphoesterase
BQ8897_RS04750	194	185	246	0.95	-0.075	0.780086	1.27	0.344	0.106295	1.337	0.419	0.0274304			GntP family permease
BQ8897_RS08630	4842	4590	4915	0.949	-0.075	0.37603	1.015	0.022	0.82632	1.07	0.097	0.201101			ribosome biogenesis GTPase YqeH
BQ8897_RS03700	7272	6906	8735	0.949	-0.076	0.54072	1.203	0.266	0.0124905	1.268	0.342	0.000382278			ABC transporter permease
BQ8897_RS02080	2271	2133	2867	0.949	-0.076	0.800201	1.304	0.382	0.116198	1.374	0.458	0.0334253			FMN-dependent NADH-azoreductase
BQ8897_RS11315	592	554	945	0.949	-0.076	0.80253	1.616	0.692	0.00231662	1.704	0.769	0.000266954			XRE family transcriptional regulator
BQ8897_RS11270	1846	1751	2030	0.948	-0.077	0.438995	1.099	0.137	0.147085	1.16	0.214	0.00923171			energy-coupling factor transporter transmembrane protein EcfT
BQ8897_RS08250	775	735	830	0.948	-0.077	0.588892	1.069	0.096	0.487403	1.128	0.174	0.137026			membrane protein insertion efficiency factor YidD
BQ8897_RS07540	401	381	629	0.948	-0.078	0.702372	1.567	0.648	1.72323e-05	1.654	0.726	4.46386e-07			amino acid ABC transporter substrate-binding protein
BQ8897_RS02500	37437	35503	37611	0.947	-0.078	0.532715	1.007	0.01	0.944246	1.063	0.088	0.421473			[acyl-carrier-protein] S-malonyltransferase
BQ8897_RS04815	1880	1796	1738	0.947	-0.079	0.536367	0.918	-0.123	0.307405	0.97	-0.044	0.716323			O-methyltransferase
BQ8897_RS11020	43	41	63	0.947	-0.079	0.899652	1.496	0.581	0.267871	1.58	0.66	0.157911			peptidase
BQ8897_RS10205	1028	974	1004	0.946	-0.08	0.600451	0.978	-0.032	0.8474	1.034	0.048	0.732891			hypothetical protein
BQ8897_RS08455	1927	1819	2371	0.946	-0.08	0.682485	1.238	0.308	0.0603369	1.309	0.388	0.0079669			DUF3816 family protein
BQ8897_RS07120	1641	1553	1966	0.945	-0.082	0.490574	1.196	0.258	0.012535	1.266	0.34	0.000280545			ABC transporter ATP-binding protein
BQ8897_RS03160	950	896	992	0.945	-0.082	0.59024	1.047	0.066	0.672397	1.108	0.148	0.243763			type 1 glutamine amidotransferase
BQ8897_RS07920	2628	2474	2870	0.944	-0.083	0.401212	1.091	0.126	0.192732	1.156	0.209	0.0120279			MFS transporter
BQ8897_RS05900	2848	2688	2608	0.944	-0.083	0.447901	0.919	-0.122	0.24837	0.973	-0.039	0.713077			hypothetical protein
BQ8897_RS02115	1159	1099	1009	0.944	-0.083	0.59024	0.874	-0.194	0.168585	0.926	-0.111	0.409741			NAD(P)/FAD-dependent oxidoreductase
BQ8897_RS09900	6621	6241	6454	0.943	-0.085	0.256307	0.975	-0.036	0.676215	1.034	0.049	0.504835			RIP metalloprotease RseP
BQ8897_RS04575	16395	15458	14746	0.943	-0.085	0.293892	0.899	-0.154	0.0474023	0.953	-0.069	0.365898			phosphoenolpyruvate carboxylase
BQ8897_RS08970	3015	2836	3129	0.943	-0.085	0.38523	1.037	0.053	0.621407	1.1	0.137	0.10758			sulfite exporter TauE/SafE family protein
BQ8897_RS08510	11271	10603	10415	0.941	-0.088	0.259475	0.923	-0.116	0.13768	0.981	-0.028	0.727348			YebC/PmpR family DNA-binding transcriptional regulator
BQ8897_RS10695	8447	7946	8189	0.941	-0.088	0.306913	0.969	-0.045	0.639916	1.03	0.043	0.616003			transcription termination/antitermination protein NusG
BQ8897_RS02970	268	252	692	0.941	-0.087	0.733434	2.606	1.382	7.13971e-15	2.768	1.469	3.73255e-17			MerR family transcriptional regulator
BQ8897_RS09445	10407	9782	10258	0.94	-0.089	0.196721	0.984	-0.023	0.788976	1.047	0.066	0.318464			pur operon repressor
BQ8897_RS03240	25366	23853	22228	0.94	-0.089	0.324115	0.879	-0.186	0.0278323	0.935	-0.097	0.236547			cell division protein FtsA
BQ8897_RS07925	2312	2167	2437	0.94	-0.089	0.406902	1.053	0.075	0.501927	1.121	0.164	0.0758541			amidohydrolase
BQ8897_RS03705	322	305	322	0.94	-0.089	0.721759	1.003	0.005	0.985196	1.068	0.094	0.660812		IS3 family transposase	IS3 family transposase
BQ8897_RS03860	101	94	146	0.94	-0.09	0.854985	1.44	0.526	0.183175	1.533	0.616	0.0794839			DNA-binding response regulator
BQ8897_RS02375	2481	2330	2882	0.939	-0.09	0.321206	1.163	0.217	0.0091405	1.238	0.308	4.52313e-05			sugar-binding transcriptional regulator
BQ8897_RS10890	7641	7169	6307	0.939	-0.09	0.344137	0.827	-0.274	0.00126665	0.88	-0.184	0.0244314			DNA mismatch repair protein MutS
BQ8897_RS02495	37020	34908	36082	0.939	-0.091	0.466184	0.978	-0.032	0.822822	1.042	0.06	0.614748			enoyl-[acyl-carrier-protein] reductase FabK
BQ8897_RS05990	1412	1320	1482	0.939	-0.091	0.511284	1.051	0.071	0.621839	1.119	0.163	0.166256			thymidine kinase
BQ8897_RS10190	1270	1195	1469	0.939	-0.09	0.681133	1.164	0.219	0.255181	1.239	0.309	0.065534			NA
BQ8897_RS02760	248	233	377	0.939	-0.091	0.791543	1.518	0.602	0.0218527	1.616	0.693	0.00370816			hypothetical protein
BQ8897_RS08460	11786	11072	11837	0.938	-0.093	0.249062	1.002	0.004	0.971629	1.069	0.096	0.19594			serine/threonine transporter SstT
BQ8897_RS05550	1147	1079	1153	0.938	-0.092	0.453983	1.004	0.005	0.971629	1.07	0.097	0.380176			DNA-binding protein
BQ8897_RS08775	5833	5466	6153	0.937	-0.094	0.543769	1.059	0.082	0.603851	1.13	0.177	0.173115			N utilization substance protein B
BQ8897_RS10665	33324	31148	31342	0.936	-0.095	0.258472	0.938	-0.092	0.288606	1.002	0.003	0.973942			leucine--tRNA ligase
BQ8897_RS06890	5714	5337	4281	0.936	-0.096	0.463843	0.751	-0.414	0.000182651	0.802	-0.318	0.00270297			hydroxymethylglutaryl-CoA reductase%2C degradative
BQ8897_RS07270	8084	7544	9274	0.936	-0.096	0.467354	1.155	0.208	0.0903583	1.235	0.304	0.00476833			class I SAM-dependent rRNA methyltransferase
BQ8897_RS03690	10128	9447	10087	0.935	-0.097	0.394242	0.999	-0.001	0.992425	1.069	0.096	0.358665			peptide chain release factor 2
BQ8897_RS01130	4758	4442	5103	0.934	-0.099	0.347638	1.072	0.1	0.351694	1.148	0.199	0.0274304			alpha/beta hydrolase
BQ8897_RS08705	2078	1937	1844	0.934	-0.099	0.454158	0.888	-0.172	0.171334	0.95	-0.073	0.552585			asparaginase
BQ8897_RS08610	2409	2239	2471	0.931	-0.103	0.366249	1.025	0.036	0.788976	1.101	0.139	0.171774			cysteine hydrolase
BQ8897_RS02975	885	821	1955	0.931	-0.103	0.483166	2.22	1.151	8.43902e-25	2.385	1.254	7.01002e-30			NA
BQ8897_RS09895	16888	15683	15291	0.93	-0.105	0.201811	0.906	-0.143	0.0857102	0.974	-0.037	0.661898			proline--tRNA ligase
BQ8897_RS04825	3560	3310	4079	0.93	-0.105	0.299958	1.145	0.195	0.043289	1.231	0.3	0.000439243			hypothetical protein
BQ8897_RS05915	5523	5134	5064	0.93	-0.105	0.316357	0.919	-0.122	0.247059	0.988	-0.017	0.880018			NADH-dependent flavin oxidoreductase
BQ8897_RS09795	987	915	1104	0.93	-0.105	0.454158	1.115	0.157	0.24546	1.2	0.263	0.0242056			MFS transporter
BQ8897_RS00015	761	711	934	0.93	-0.105	0.513775	1.231	0.3	0.0328443	1.324	0.405	0.0013453			diacylglycerol kinase
BQ8897_RS08290	3268	3033	2931	0.929	-0.107	0.362391	0.9	-0.151	0.188656	0.969	-0.045	0.700496			glutamate racemase
BQ8897_RS06905	6584	6122	7280	0.928	-0.108	0.301042	1.104	0.142	0.169281	1.189	0.25	0.00494156			diacylglycerol kinase family lipid kinase
BQ8897_RS07315	6670	6186	6291	0.927	-0.109	0.0878519	0.943	-0.084	0.225566	1.018	0.025	0.718798			peptidase T
BQ8897_RS08890	1894	1755	1778	0.927	-0.109	0.506114	0.939	-0.091	0.587757	1.012	0.018	0.915924			A/G-specific adenine glycosylase
BQ8897_RS01115	75088	69494	61943	0.926	-0.11	0.227	0.826	-0.277	0.00102015	0.891	-0.166	0.041055			trigger factor
BQ8897_RS10900	15696	14526	14046	0.926	-0.11	0.279586	0.893	-0.164	0.103661	0.964	-0.053	0.598726			arginine--tRNA ligase
BQ8897_RS08270	1497	1370	2020	0.926	-0.111	0.722811	1.39	0.475	0.0650539	1.501	0.586	0.0107441			XerD-like tyrosine recombinase
BQ8897_RS00045	17	15	40	0.926	-0.111	0.917608	2.424	1.277	0.129931	2.619	1.389	0.0669621			hypothetical protein
BQ8897_RS07300	3424	3169	3508	0.925	-0.112	0.118132	1.024	0.034	0.700745	1.106	0.146	0.028158			LysM domain-containing protein
BQ8897_RS02570	51996	48154	45201	0.925	-0.112	0.144141	0.867	-0.206	0.00568038	0.937	-0.094	0.202087			PTS mannose transporter subunit IIAB
BQ8897_RS04640	10951	10115	11049	0.925	-0.112	0.152449	1.01	0.014	0.88978	1.092	0.126	0.084096			peptide chain release factor 3
BQ8897_RS10690	2902	2680	2814	0.925	-0.112	0.281217	0.975	-0.037	0.763461	1.053	0.075	0.451228			hypothetical protein
BQ8897_RS11215	2092	1933	2204	0.924	-0.114	0.197129	1.054	0.075	0.436867	1.14	0.19	0.0168496			hypothetical protein
BQ8897_RS02415	1223	1129	1124	0.923	-0.115	0.360393	0.922	-0.117	0.357304	0.998	-0.003	0.984385			YigZ family protein
BQ8897_RS10950	544	502	567	0.923	-0.116	0.502102	1.044	0.063	0.737367	1.132	0.179	0.229056			transcriptional regulator
BQ8897_RS10920	22740	20946	19203	0.922	-0.117	0.206534	0.845	-0.242	0.00590197	0.917	-0.125	0.144965			aspartate--tRNA ligase
BQ8897_RS05260	3032	2812	2796	0.922	-0.117	0.373514	0.916	-0.126	0.342938	0.994	-0.009	0.95164			type II CRISPR RNA-guided endonuclease Cas9
BQ8897_RS07480	345	292	538	0.922	-0.117	0.818865	1.837	0.877	0.0267394	1.992	0.994	0.00561084			DUF2304 domain-containing protein
BQ8897_RS08165	3134	2892	3019	0.921	-0.119	0.272365	0.962	-0.056	0.653586	1.045	0.063	0.553563			DNA polymerase III subunit delta'
BQ8897_RS02905	828	764	988	0.921	-0.119	0.408047	1.189	0.249	0.0632804	1.291	0.368	0.00190088			GNAT family N-acetyltransferase
BQ8897_RS02180	8456	7771	7929	0.92	-0.121	0.0958264	0.938	-0.092	0.243515	1.02	0.029	0.717016			ATP-dependent helicase
BQ8897_RS08620	3641	3347	3593	0.92	-0.12	0.115245	0.987	-0.019	0.842313	1.072	0.101	0.171774			nicotinate-nucleotide adenylyltransferase
BQ8897_RS02660	5881	5416	5703	0.92	-0.12	0.189081	0.97	-0.044	0.687234	1.054	0.076	0.392791			ribosome maturation factor RimP
BQ8897_RS00295	2098	1856	1557	0.919	-0.122	0.480944	0.751	-0.413	0.00647209	0.817	-0.291	0.0429874			phosphoribosylformylglycinamidine synthase
BQ8897_RS03695	5322	4878	5490	0.918	-0.124	0.211636	1.034	0.048	0.679653	1.127	0.172	0.0549905			cell division ATP-binding protein FtsE
BQ8897_RS00445	468	437	384	0.918	-0.123	0.615256	0.822	-0.283	0.201565	0.895	-0.16	0.447721			alcohol dehydrogenase AdhP
BQ8897_RS08295	3938	3608	3594	0.917	-0.126	0.0988304	0.912	-0.133	0.0961552	0.995	-0.007	0.939417			hypothetical protein
BQ8897_RS02565	43645	40025	39437	0.916	-0.127	0.0701539	0.901	-0.151	0.0360257	0.983	-0.024	0.751535			PTS mannose/fructose/sorbose transporter subunit IIC
BQ8897_RS07040	14683	13542	11938	0.916	-0.126	0.194024	0.811	-0.302	0.000896644	0.886	-0.175	0.0468176			PTS fructose transporter subunit IIC
BQ8897_RS08865	4242	3897	4543	0.916	-0.127	0.244859	1.071	0.098	0.393755	1.169	0.225	0.0187384			DUF1129 domain-containing protein
BQ8897_RS03790	686	632	809	0.916	-0.126	0.38523	1.171	0.227	0.100507	1.278	0.354	0.00351594			adenosine deaminase
BQ8897_RS10240	2458	2250	2234	0.915	-0.128	0.24433	0.907	-0.141	0.212791	0.992	-0.012	0.921431			replication-associated recombination protein A
BQ8897_RS06095	3324	3044	3306	0.915	-0.128	0.307051	0.996	-0.006	0.968607	1.088	0.122	0.29476			transcriptional regulator
BQ8897_RS10850	9127	8335	8604	0.914	-0.129	0.062538	0.944	-0.084	0.274414	1.032	0.046	0.533395			DNA recombination/repair protein RecA
BQ8897_RS03245	34121	31240	29386	0.914	-0.13	0.143242	0.863	-0.213	0.0152866	0.944	-0.083	0.342457			cell division protein FtsZ
BQ8897_RS07705	1165	1070	1292	0.914	-0.13	0.331561	1.106	0.145	0.27761	1.21	0.275	0.0160028			glycosyltransferase
BQ8897_RS10780	734	673	664	0.914	-0.13	0.433454	0.904	-0.146	0.379396	0.989	-0.016	0.929391			Cof-type HAD-IIB family hydrolase
BQ8897_RS01395	1074	982	1573	0.914	-0.129	0.659838	1.495	0.58	0.0161099	1.635	0.709	0.00113796			transcriptional regulator
BQ8897_RS09710	4299	3918	4191	0.913	-0.131	0.132914	0.976	-0.035	0.749852	1.069	0.097	0.257479			redox-regulated molecular chaperone Hsp33
BQ8897_RS03260	3700	3377	3302	0.913	-0.132	0.329683	0.895	-0.159	0.240935	0.981	-0.028	0.845589			YggT family protein
BQ8897_RS08285	3270	2981	3266	0.912	-0.134	0.0721841	0.999	-0.002	0.988147	1.096	0.132	0.0620738			non-canonical purine NTP pyrophosphatase
BQ8897_RS11225	2661	2439	2639	0.912	-0.132	0.191049	0.992	-0.012	0.928705	1.087	0.121	0.208379			50S ribosomal protein L9
BQ8897_RS02235	168	152	168	0.912	-0.134	0.677777	1.002	0.003	0.992425	1.099	0.137	0.622851			DUF1273 domain-containing protein
BQ8897_RS04955	27	24	35	0.912	-0.132	0.864126	1.329	0.41	0.531818	1.456	0.542	0.345926			energy coupling factor transporter S component ThiW
BQ8897_RS01680	29	28	54	0.912	-0.133	0.884153	1.895	0.923	0.19903	2.078	1.055	0.0996446			hypothetical protein
BQ8897_RS07950	6851	6248	6990	0.911	-0.135	0.0438842	1.019	0.028	0.744623	1.119	0.163	0.00988696			cell division protein FtsK
BQ8897_RS08785	10275	9363	9479	0.911	-0.135	0.0757111	0.922	-0.117	0.151883	1.013	0.018	0.833804			elongation factor P
BQ8897_RS07490	2596	2365	2645	0.911	-0.134	0.0881952	1.019	0.028	0.781672	1.119	0.162	0.0278176			glycosyltransferase family 2 protein
BQ8897_RS02765	855	777	1096	0.911	-0.135	0.258429	1.28	0.356	0.000939283	1.406	0.491	8.36671e-07			biotin transporter BioY
BQ8897_RS04225	710	641	1246	0.911	-0.135	0.686136	1.753	0.809	0.00204472	1.924	0.944	0.000100379			ABC transporter ATP-binding protein
BQ8897_RS04745	59	54	73	0.911	-0.134	0.799539	1.233	0.303	0.508009	1.353	0.437	0.27359			glycerate kinase
BQ8897_RS08395	3092	2816	3251	0.91	-0.137	0.062538	1.051	0.072	0.379487	1.156	0.209	0.00199829			chromosome replication initiation protein
BQ8897_RS05965	2984	2709	3203	0.91	-0.137	0.117128	1.075	0.104	0.270015	1.181	0.24	0.00230358			nucleoid-associated protein
BQ8897_RS00455	3061	2780	3296	0.909	-0.138	0.0546063	1.077	0.107	0.165779	1.186	0.246	0.000183415			MATE family efflux transporter
BQ8897_RS02730	6628	6019	5736	0.909	-0.138	0.122603	0.867	-0.205	0.0214133	0.954	-0.068	0.454894			transcriptional repressor
BQ8897_RS08955	819	752	684	0.909	-0.138	0.434641	0.832	-0.265	0.11452	0.916	-0.126	0.436953			NA
BQ8897_RS08870	7097	6453	7003	0.908	-0.14	0.0644784	0.985	-0.022	0.822822	1.085	0.118	0.107585			magnesium transporter CorA family protein
BQ8897_RS11220	8408	7655	8140	0.908	-0.139	0.103439	0.969	-0.046	0.659315	1.067	0.093	0.270645			replicative DNA helicase
BQ8897_RS05125	6031	5478	5360	0.908	-0.139	0.113332	0.89	-0.169	0.0620012	0.98	-0.029	0.756966			phenylalanine--tRNA ligase subunit alpha
BQ8897_RS11275	2379	2157	2432	0.908	-0.139	0.126993	1.024	0.034	0.767781	1.128	0.173	0.041055			energy-coupling factor transporter ATPase
BQ8897_RS01245	23442	21276	21169	0.907	-0.141	0.109371	0.902	-0.149	0.105039	0.994	-0.008	0.938028			50S ribosomal protein L28
BQ8897_RS11325	1415	1284	992	0.907	-0.142	0.286115	0.703	-0.509	1.38026e-05	0.775	-0.367	0.00129046			arginine repressor
BQ8897_RS10255	313	281	342	0.907	-0.14	0.614277	1.112	0.153	0.573391	1.225	0.293	0.199055		site-specific integrase	site-specific integrase
BQ8897_RS05135	16928	15319	15297	0.906	-0.143	0.0827486	0.904	-0.146	0.0928909	0.998	-0.003	0.979859			phenylalanine--tRNA ligase subunit beta
BQ8897_RS02470	917	832	1163	0.906	-0.143	0.36553	1.271	0.346	0.0165982	1.403	0.488	0.000165438			HAD family phosphatase
BQ8897_RS02040	121	109	164	0.906	-0.142	0.7855	1.38	0.465	0.283476	1.523	0.606	0.112012			ABC transporter permease
BQ8897_RS04980	50	45	59	0.906	-0.142	0.791543	1.202	0.266	0.573625	1.327	0.408	0.317706			bifunctional hydroxymethylpyrimidine kinase/phosphomethylpyrimidine kinase
BQ8897_RS00065	2993	2708	3093	0.905	-0.144	0.144946	1.032	0.046	0.702787	1.141	0.19	0.0367756			serine hydrolase
BQ8897_RS03730	11160	10071	10341	0.905	-0.144	0.152132	0.928	-0.108	0.313987	1.025	0.035	0.741709			pyridoxal phosphate-dependent aminotransferase
BQ8897_RS02605	1917	1739	2020	0.905	-0.143	0.19273	1.054	0.076	0.531818	1.165	0.22	0.026407			N-acetyltransferase
BQ8897_RS10445	269	245	242	0.905	-0.144	0.536367	0.901	-0.15	0.517476	0.996	-0.005	0.982024		ISL3 family transposase	ISL3 family transposase
BQ8897_RS03735	13443	12137	13030	0.904	-0.146	0.0610513	0.968	-0.047	0.617105	1.071	0.099	0.200351			asparagine--tRNA ligase
BQ8897_RS07535	326	296	446	0.904	-0.145	0.677766	1.385	0.47	0.11334	1.532	0.616	0.0188061			YkgJ family cysteine cluster protein
BQ8897_RS07940	296	266	313	0.902	-0.148	0.56595	1.072	0.1	0.711654	1.188	0.248	0.253419		IS3 family transposase	IS3 family transposase
BQ8897_RS09430	203510	183235	183583	0.901	-0.151	0.0394314	0.901	-0.15	0.0518816	1.001	0.001	0.993684			elongation factor G
BQ8897_RS07295	6334	5696	5744	0.901	-0.15	0.0879708	0.91	-0.135	0.149021	1.01	0.015	0.882599			cytidylate kinase
BQ8897_RS08280	1679	1511	1550	0.901	-0.151	0.162135	0.925	-0.112	0.335126	1.028	0.039	0.73467			metallophosphoesterase
BQ8897_RS08275	1959	1762	1913	0.9	-0.152	0.0697651	0.977	-0.034	0.747363	1.085	0.118	0.149694			CBS domain-containing protein
BQ8897_RS09720	1669	1499	1614	0.9	-0.152	0.150977	0.968	-0.046	0.719025	1.076	0.106	0.307676			deoxynucleoside kinase
BQ8897_RS03895	12163	10934	11757	0.898	-0.155	0.0137417	0.967	-0.048	0.526309	1.077	0.107	0.0870818			DNA topoisomerase (ATP-hydrolyzing) subunit B
BQ8897_RS00410	4827	4324	4389	0.898	-0.155	0.0578101	0.909	-0.138	0.113749	1.012	0.017	0.855077			adenylosuccinate lyase
BQ8897_RS07050	2784	2507	2440	0.898	-0.155	0.124517	0.873	-0.195	0.0597422	0.973	-0.04	0.716323			DeoR/GlpR transcriptional regulator
BQ8897_RS08780	9577	8589	8807	0.897	-0.157	0.0413167	0.92	-0.121	0.149021	1.025	0.036	0.669305			Asp23/Gls24 family envelope stress response protein
BQ8897_RS02545	10422	9343	9601	0.897	-0.156	0.0655774	0.919	-0.121	0.188274	1.025	0.035	0.707542			serine--tRNA ligase
BQ8897_RS03255	16571	14903	14758	0.897	-0.157	0.0663942	0.891	-0.166	0.0635571	0.994	-0.009	0.93147			cell division protein SepF
BQ8897_RS05910	4794	4301	4561	0.897	-0.157	0.0842623	0.952	-0.071	0.496597	1.061	0.086	0.348999			MsnO8 family LLM class oxidoreductase
BQ8897_RS07930	817	731	1158	0.897	-0.157	0.233351	1.423	0.509	1.05241e-05	1.586	0.666	1.23782e-09			LysR family transcriptional regulator
BQ8897_RS00450	3318	2974	3467	0.896	-0.158	0.0623777	1.045	0.063	0.518925	1.166	0.221	0.00488255			threonine synthase
BQ8897_RS02670	4100	3671	4203	0.896	-0.159	0.0879474	1.028	0.04	0.730505	1.148	0.199	0.0220316			DUF448 domain-containing protein
BQ8897_RS00920	2352	2105	3568	0.896	-0.159	0.116052	1.52	0.604	1.39938e-11	1.697	0.763	1.48205e-18		MGE	HicB family protein
BQ8897_RS07895	68	61	82	0.896	-0.159	0.727481	1.205	0.269	0.513734	1.345	0.428	0.22894			ABC transporter permease
BQ8897_RS10470	381	310	642	0.896	-0.159	0.734107	1.958	0.969	0.0089377	2.186	1.128	0.000871721		MGE	ABC transporter ATP-binding protein
BQ8897_RS10215	1572	1408	1454	0.895	-0.159	0.165679	0.926	-0.111	0.375189	1.034	0.049	0.688337			N-acetyltransferase
BQ8897_RS09655	9	8	19	0.895	-0.16	0.889661	2.211	1.144	0.208221	2.469	1.304	0.111788			PTS ascorbate transporter subunit IIA
BQ8897_RS01815	3	2	4	0.895	-0.161	0.945509	1.495	0.58	0.778102	1.671	0.741	0.676702		MGE	DNA translocase FtsK
BQ8897_RS06075	1344	1203	1214	0.894	-0.162	0.118509	0.901	-0.15	0.173816	1.009	0.012	0.920783			CYTH domain-containing protein
BQ8897_RS08305	686	614	923	0.894	-0.161	0.280002	1.345	0.428	0.00137892	1.505	0.589	1.8848e-06			transcription repressor NadR
BQ8897_RS08235	4041	3623	4886	0.894	-0.162	0.442548	1.228	0.296	0.138944	1.374	0.459	0.00837982			APC family permease
BQ8897_RS01630	41955	37377	38017	0.892	-0.165	0.00821217	0.904	-0.145	0.0299411	1.014	0.02	0.778468			30S ribosomal protein S15
BQ8897_RS08155	4106	3665	3909	0.892	-0.164	0.0309408	0.952	-0.071	0.425071	1.067	0.094	0.225397			16S rRNA (cytidine(1402)-2'-O)-methyltransferase
BQ8897_RS06380	2093	1873	2169	0.892	-0.165	0.106277	1.037	0.053	0.669722	1.163	0.218	0.0211957			glycerol-3-phosphate acyltransferase
BQ8897_RS00835	51	52	45	0.892	-0.165	0.800201	0.788	-0.344	0.556763	0.883	-0.179	0.746495		MGE	hypothetical protein
BQ8897_RS04910	5666	5065	6510	0.891	-0.167	0.094787	1.147	0.198	0.054661	1.288	0.365	4.75644e-05			uridine kinase
BQ8897_RS05960	2198	1968	2207	0.891	-0.166	0.138924	0.999	-0.001	0.992425	1.121	0.165	0.120378			lysozyme family protein
BQ8897_RS06790	87	74	142	0.891	-0.167	0.823561	1.911	0.934	0.120482	2.145	1.101	0.0396415			hypothetical protein
BQ8897_RS07425	54	47	180	0.89	-0.168	0.743347	3.311	1.727	1.79582e-06	3.72	1.895	5.86586e-08			hypothetical protein
BQ8897_RS08385	9208	8184	8991	0.889	-0.17	0.00291317	0.977	-0.034	0.645898	1.099	0.136	0.016032			ribosome biogenesis GTPase Der
BQ8897_RS07265	6039	5366	6404	0.888	-0.172	0.00754987	1.059	0.083	0.255714	1.194	0.255	2.66822e-05			3-dehydroquinase
BQ8897_RS02695	272	242	393	0.888	-0.171	0.438995	1.45	0.536	0.00497438	1.633	0.707	5.52714e-05			CopY/TcrY family copper transport repressor
BQ8897_RS07890	49	44	64	0.887	-0.172	0.748236	1.294	0.372	0.435634	1.459	0.545	0.189126			ABC transporter permease
BQ8897_RS03215	50415	44635	45556	0.886	-0.175	0.00049521	0.904	-0.146	0.00678448	1.021	0.029	0.611037			translational GTPase TypA
BQ8897_RS02785	44159	39128	40502	0.885	-0.176	0.0588488	0.916	-0.126	0.218073	1.036	0.051	0.614686			glucose-6-phosphate isomerase
BQ8897_RS00290	335	285	278	0.885	-0.176	0.592013	0.809	-0.305	0.316245	0.914	-0.13	0.667908			phosphoribosylaminoimidazolesuccinocarboxamide synthase
BQ8897_RS02420	21	19	34	0.885	-0.176	0.828444	1.629	0.704	0.284088	1.84	0.88	0.134194			competence protein
BQ8897_RS06070	1830	1618	1905	0.884	-0.178	0.0627635	1.041	0.058	0.617286	1.178	0.236	0.00829734			GTP pyrophosphokinase
BQ8897_RS02090	2842	2513	2463	0.884	-0.177	0.0753351	0.868	-0.205	0.0471671	0.981	-0.028	0.806203			DUF896 domain-containing protein
BQ8897_RS08220	9149	8077	8842	0.883	-0.18	0.0113729	0.965	-0.052	0.545178	1.093	0.128	0.0695502			uracil phosphoribosyltransferase
BQ8897_RS02685	4771	4215	4553	0.883	-0.179	0.0131059	0.955	-0.067	0.437547	1.081	0.113	0.120686			ribosome-binding factor A
BQ8897_RS00030	13480	11892	12598	0.882	-0.18	0.00366763	0.935	-0.097	0.167128	1.059	0.083	0.198754			redox-regulated ATPase YchF
BQ8897_RS01665	2233	1971	2030	0.882	-0.181	0.138763	0.911	-0.134	0.308695	1.033	0.047	0.71788			23S rRNA (guanosine(2251)-2'-O)-methyltransferase RlmB
BQ8897_RS10195	1972	1738	1789	0.881	-0.183	0.0663942	0.909	-0.137	0.20427	1.032	0.045	0.676921			16S rRNA (uracil(1498)-N(3))-methyltransferase
BQ8897_RS01340	26026	22853	37016	0.881	-0.183	0.070891	1.415	0.5	8.72213e-08	1.606	0.683	1.71711e-14			peptide ABC transporter substrate-binding protein
BQ8897_RS06100	10	9	22	0.881	-0.182	0.878727	2.269	1.182	0.196289	2.574	1.364	0.0967832			JAB domain-containing protein
BQ8897_RS03210	3216	2837	3208	0.88	-0.184	0.00875705	0.996	-0.006	0.949258	1.131	0.177	0.00921863			rhodanese-like domain-containing protein
BQ8897_RS07555	4474	3909	5547	0.88	-0.185	0.166601	1.239	0.309	0.0186689	1.408	0.494	2.34745e-05			rhodanese domain-containing protein
BQ8897_RS03205	7113	6256	6893	0.879	-0.187	0.00396641	0.969	-0.046	0.565023	1.102	0.141	0.0283432			glucokinase
BQ8897_RS04775	332	292	1213	0.879	-0.186	0.473082	3.682	1.88	2.25939e-21	4.189	2.067	3.23299e-26			glucosamine-6-phosphate deaminase
BQ8897_RS04230	774	671	1367	0.879	-0.187	0.527801	1.749	0.807	0.00102155	1.991	0.993	1.28196e-05			iron export ABC transporter permease subunit FetB
BQ8897_RS11125	56	47	57	0.879	-0.185	0.743347	1.022	0.032	0.960998	1.162	0.217	0.654759		MGE	hypothetical protein
BQ8897_RS03060	4413	3876	4317	0.878	-0.187	0.0151559	0.978	-0.032	0.750662	1.114	0.155	0.0393497			NA
BQ8897_RS07085	714	626	831	0.878	-0.187	0.170664	1.166	0.221	0.110914	1.327	0.408	0.000679974			ribosome maturation factor RimM
BQ8897_RS04800	36	32	79	0.878	-0.187	0.729803	2.198	1.136	0.00504128	2.502	1.323	0.000456514			competence protein CoiA
BQ8897_RS02610	5798	5084	5712	0.877	-0.189	0.00147259	0.985	-0.021	0.794493	1.124	0.168	0.0040991			LytR family transcriptional regulator
BQ8897_RS02720	8204	7207	7230	0.877	-0.19	0.00365401	0.881	-0.183	0.00807589	1.005	0.007	0.93147			DNA polymerase I
BQ8897_RS01430	124875	109309	114805	0.877	-0.19	0.0114959	0.918	-0.123	0.140025	1.047	0.067	0.403399			DNA-directed RNA polymerase subunit beta'
BQ8897_RS06705	2930	2565	3187	0.877	-0.19	0.0443504	1.091	0.126	0.227697	1.244	0.316	0.000287119			glycerophosphoryl diester phosphodiesterase
BQ8897_RS05980	1925	1682	2071	0.877	-0.189	0.0559225	1.076	0.106	0.333742	1.227	0.295	0.00118788			peptide chain release factor N(5)-glutamine methyltransferase
BQ8897_RS06495	6073	5331	6575	0.877	-0.189	0.174633	1.091	0.125	0.410371	1.243	0.314	0.0120279			hypothetical protein
BQ8897_RS05970	4985	4382	4516	0.876	-0.19	0.0318781	0.907	-0.141	0.144185	1.034	0.049	0.614748			serine hydroxymethyltransferase
BQ8897_RS08595	109	85	208	0.876	-0.191	0.791543	2.3	1.202	0.0299943	2.625	1.392	0.00561901			hypothetical protein
BQ8897_RS05880	2916	2552	3218	0.875	-0.192	0.00797579	1.104	0.143	0.0696021	1.262	0.335	7.71458e-07			cardiolipin synthase
BQ8897_RS08605	2711	2373	2397	0.875	-0.192	0.032433	0.886	-0.175	0.0675561	1.012	0.017	0.871881			ribosome silencing factor
BQ8897_RS02075	5380	4704	4823	0.874	-0.194	0.0129338	0.897	-0.157	0.0630735	1.026	0.037	0.676702			glycine--tRNA ligase subunit alpha
BQ8897_RS07995	4082	3565	4103	0.873	-0.196	0.00761609	1.006	0.009	0.929177	1.152	0.205	0.00380797			bifunctional N-acetylglucosamine-1-phosphate uridyltransferase/glucosamine-1-phosphate acetyltransferase
BQ8897_RS06510	8519	7427	7983	0.872	-0.197	0.00374419	0.938	-0.093	0.236513	1.075	0.104	0.135049			phosphopentomutase
BQ8897_RS01275	12346	10746	12645	0.872	-0.198	0.0132268	1.025	0.036	0.728206	1.176	0.234	0.00213761			amino acid ABC transporter ATP-binding protein
BQ8897_RS03055	2441	2130	2260	0.872	-0.197	0.0214814	0.926	-0.111	0.24837	1.061	0.086	0.335398			N-acetyltransferase
BQ8897_RS10200	2442	2127	2237	0.872	-0.198	0.0482329	0.919	-0.123	0.270223	1.054	0.075	0.472513			50S ribosomal protein L11 methyltransferase
BQ8897_RS03180	56	49	106	0.872	-0.198	0.677197	1.895	0.922	0.0132846	2.174	1.121	0.00104935			acetyl-CoA C-acyltransferase
BQ8897_RS02665	16799	14656	15898	0.87	-0.201	0.0581255	0.946	-0.08	0.516975	1.088	0.121	0.255074			transcription termination/antitermination protein NusA
BQ8897_RS05610	1797	1567	1840	0.869	-0.202	0.0968534	1.025	0.036	0.815033	1.18	0.239	0.0361218			23S rRNA methyltransferase
BQ8897_RS01425	94180	81669	87996	0.868	-0.204	0.00148276	0.933	-0.1	0.175758	1.075	0.104	0.114152			DNA-directed RNA polymerase subunit beta
BQ8897_RS03050	1733	1503	1767	0.868	-0.205	0.00952659	1.02	0.028	0.787499	1.176	0.233	0.00207641			hypothetical protein
BQ8897_RS02680	43500	37734	40846	0.868	-0.205	0.0190128	0.94	-0.089	0.381827	1.084	0.116	0.18938			translation initiation factor IF-2
BQ8897_RS02675	3531	3060	3282	0.868	-0.205	0.0846044	0.933	-0.1	0.459562	1.075	0.105	0.384264			hypothetical protein
BQ8897_RS09880	950	827	1062	0.868	-0.204	0.249951	1.119	0.162	0.385971	1.289	0.367	0.0187384			MarR family transcriptional regulator
BQ8897_RS09690	1197	1041	1455	0.867	-0.205	0.0592908	1.212	0.277	0.0106414	1.397	0.483	7.52838e-07			DNA-binding protein
BQ8897_RS02960	122	105	281	0.866	-0.207	0.504353	2.329	1.22	3.32668e-07	2.688	1.427	6.98265e-10			NA
BQ8897_RS00565	143661	124789	162850	0.865	-0.21	0.055433	1.132	0.179	0.126175	1.309	0.389	9.59858e-05			preprotein translocase subunit SecY
BQ8897_RS06645	2929	2540	2549	0.865	-0.21	0.130085	0.872	-0.198	0.175753	1.008	0.012	0.94574			NAD(P)-dependent oxidoreductase
BQ8897_RS11330	781	671	659	0.865	-0.21	0.38996	0.858	-0.221	0.372528	0.992	-0.011	0.967643			Crp/Fnr family transcriptional regulator
BQ8897_RS02085	16762	14482	15828	0.864	-0.211	0.00348016	0.945	-0.082	0.32742	1.093	0.128	0.0779365			glycine--tRNA ligase subunit beta
BQ8897_RS02120	1140	991	1124	0.864	-0.211	0.14257	0.986	-0.02	0.917461	1.142	0.191	0.164511			hypothetical protein
BQ8897_RS04675	635	548	687	0.864	-0.211	0.171949	1.083	0.114	0.502424	1.253	0.325	0.0194928			tRNA1(Val) (adenine(37)-N6)-methyltransferase
BQ8897_RS07990	2305	1993	2288	0.863	-0.213	0.0413241	0.995	-0.007	0.962689	1.153	0.206	0.0394507			NUDIX hydrolase
BQ8897_RS01670	2170	1878	2110	0.862	-0.213	0.0597117	0.971	-0.042	0.769216	1.126	0.171	0.120686			hypothetical protein
BQ8897_RS07520	3145	2722	7434	0.862	-0.214	0.0955379	2.372	1.246	9.53296e-29	2.752	1.46	3.66657e-40			large conductance mechanosensitive channel protein MscL
BQ8897_RS00020	258	224	319	0.862	-0.214	0.327833	1.234	0.303	0.150784	1.431	0.517	0.00491144			DUF951 domain-containing protein
BQ8897_RS05775	601	505	716	0.862	-0.214	0.480966	1.17	0.226	0.4555	1.357	0.44	0.0834684			NA
BQ8897_RS00815	341	349	314	0.862	-0.213	0.558502	0.844	-0.245	0.493874	0.978	-0.031	0.93394		MGE	replication protein
BQ8897_RS07530	20381	17509	17187	0.861	-0.217	0.00554943	0.845	-0.243	0.00251979	0.982	-0.027	0.766595			30S ribosomal protein S21
BQ8897_RS07045	5246	4534	4340	0.861	-0.217	0.00776467	0.828	-0.272	0.00104696	0.962	-0.055	0.538381			1-phosphofructokinase
BQ8897_RS08265	2199	1898	2198	0.861	-0.215	0.0164503	0.998	-0.004	0.978487	1.158	0.212	0.0145567			segregation/condensation protein A
BQ8897_RS07065	8151	7008	8146	0.86	-0.218	0.000506222	1	0	0.999376	1.163	0.218	0.000380681			2-dehydropantoate 2-reductase
BQ8897_RS01280	17635	15144	17897	0.859	-0.219	0.0193647	1.016	0.023	0.85016	1.183	0.242	0.00675853			glutamine ABC transporter substrate-binding protein
BQ8897_RS09875	2021	1736	2022	0.859	-0.219	0.0252014	1.003	0.005	0.971629	1.168	0.224	0.0170366			hypothetical protein
BQ8897_RS02725	2045	1758	1742	0.859	-0.219	0.0444458	0.851	-0.233	0.0395071	0.99	-0.015	0.91174			CoA-binding protein
BQ8897_RS07600	5409	4650	5974	0.858	-0.221	0.0180498	1.104	0.142	0.169326	1.286	0.363	3.05708e-05			MFS transporter
BQ8897_RS06650	3461	2977	3048	0.858	-0.221	0.0575753	0.881	-0.183	0.142873	1.026	0.038	0.769603			ribonuclease Z
BQ8897_RS06505	3045	2609	2805	0.857	-0.223	0.0241917	0.92	-0.12	0.282533	1.074	0.103	0.314219			arsenate reductase (glutaredoxin)
BQ8897_RS03300	398	341	461	0.857	-0.223	0.172635	1.157	0.21	0.215969	1.351	0.434	0.00278675			amino acid ABC transporter permease
BQ8897_RS00325	172	147	559	0.855	-0.225	0.465104	3.219	1.687	1.16208e-12	3.763	1.912	2.22573e-16			hypothetical protein
BQ8897_RS07885	94	79	90	0.855	-0.226	0.540017	0.965	-0.051	0.90299	1.129	0.175	0.606478			ABC transporter ATP-binding protein
BQ8897_RS07485	2625	2239	2630	0.854	-0.228	0.000892406	1.003	0.004	0.970514	1.175	0.232	0.000548439			glycosyltransferase family 2 protein
BQ8897_RS07985	704	602	660	0.854	-0.227	0.0709953	0.939	-0.091	0.53054	1.099	0.136	0.284935			hypothetical protein
BQ8897_RS10450	331	287	286	0.854	-0.228	0.376635	0.861	-0.215	0.416522	1.009	0.012	0.967263		MGE	mercury(II) reductase
BQ8897_RS05200	13	10	21	0.854	-0.228	0.831748	1.629	0.704	0.438028	1.908	0.932	0.244171		group II intron reverse transcriptase/maturase	group II intron reverse transcriptase/maturase
BQ8897_RS06515	4107	3500	3900	0.853	-0.23	0.00166797	0.949	-0.075	0.391295	1.113	0.155	0.0347604			ribose-5-phosphate isomerase RpiA
BQ8897_RS10170	97	84	132	0.853	-0.23	0.510619	1.359	0.442	0.162713	1.593	0.672	0.0157476			phosphate ABC transporter ATP-binding protein
BQ8897_RS07155	1462	1244	2018	0.852	-0.231	0.0563637	1.377	0.462	5.63584e-05	1.617	0.693	1.08229e-10			LysR family transcriptional regulator
BQ8897_RS07960	2308	1955	2707	0.851	-0.232	0.316266	1.214	0.28	0.227774	1.426	0.512	0.0095991			metal ABC transporter permease
BQ8897_RS07080	2270	1927	2484	0.85	-0.235	0.0102607	1.098	0.135	0.188656	1.292	0.369	1.68974e-05			tRNA (guanosine(37)-N1)-methyltransferase TrmD
BQ8897_RS00405	493	412	677	0.849	-0.236	0.374722	1.423	0.509	0.0378571	1.676	0.745	0.000665399			hypothetical protein
BQ8897_RS02630	9	8	19	0.849	-0.236	0.83625	1.851	0.888	0.336146	2.179	1.123	0.175616			NA
BQ8897_RS07145	2852	2418	3078	0.848	-0.238	0.000300372	1.08	0.111	0.141484	1.273	0.349	3.4643e-08			RluA family pseudouridine synthase
BQ8897_RS05475	1261	1064	1725	0.848	-0.238	0.195019	1.38	0.465	0.00783272	1.627	0.703	8.58122e-06			cation:proton antiporter
BQ8897_RS06900	915	766	1681	0.847	-0.239	0.229528	1.831	0.873	4.55376e-07	2.161	1.112	1.71384e-11			hemolysin III
BQ8897_RS00825	71	66	73	0.847	-0.24	0.647144	0.907	-0.142	0.797577	1.071	0.098	0.841872		MGE	hypothetical protein
BQ8897_RS03175	16	14	39	0.847	-0.24	0.77591	2.382	1.252	0.0472284	2.813	1.492	0.00982394			hypothetical protein
BQ8897_RS07980	2652	2243	2632	0.846	-0.241	0.0054618	0.993	-0.011	0.929177	1.173	0.23	0.00637392			5'-methylthioadenosine/adenosylhomocysteine nucleosidase
BQ8897_RS06935	1389	1176	1537	0.846	-0.242	0.0102935	1.106	0.146	0.163167	1.308	0.388	1.13855e-05			mevalonate kinase
BQ8897_RS03275	37673	31807	33582	0.845	-0.243	0.000845639	0.891	-0.166	0.0378707	1.055	0.077	0.326962			isoleucine--tRNA ligase
BQ8897_RS04445	2480	2093	2069	0.845	-0.243	0.00345505	0.837	-0.258	0.00289331	0.99	-0.015	0.8863			SprT family protein
BQ8897_RS04670	435	369	459	0.845	-0.243	0.12266	1.052	0.073	0.700745	1.245	0.316	0.0298413			GIY-YIG nuclease family protein
BQ8897_RS08260	2061	1737	1927	0.844	-0.245	0.00866538	0.938	-0.093	0.398053	1.111	0.152	0.10635			segregation/condensation protein B
BQ8897_RS05985	3748	3172	3381	0.844	-0.245	0.0121377	0.905	-0.145	0.188314	1.072	0.101	0.325576			peptide chain release factor 1
BQ8897_RS01290	3172	2689	3740	0.844	-0.244	0.0858573	1.186	0.246	0.10025	1.404	0.49	0.000133628			undecaprenyl-diphosphatase
BQ8897_RS00760	194	177	172	0.844	-0.245	0.537633	0.915	-0.128	0.767302	1.085	0.117	0.753588		MGE	hypothetical protein
BQ8897_RS00840	113	102	90	0.844	-0.244	0.555085	0.803	-0.317	0.431378	0.951	-0.072	0.858715		MGE	hypothetical protein
BQ8897_RS02095	61	51	69	0.844	-0.244	0.593735	1.122	0.166	0.727584	1.329	0.41	0.287166			DUF1294 domain-containing protein
BQ8897_RS04170	1	1	1	0.844	-0.245	0.942037	0.499	-1.004	NA	0.591	-0.758	0.788644			hypothetical protein
BQ8897_RS06055	13087	11037	11606	0.843	-0.247	2.86315e-06	0.887	-0.173	0.00242271	1.053	0.074	0.195681			phosphate acetyltransferase
BQ8897_RS02755	7854	6616	7974	0.843	-0.247	4.28334e-05	1.015	0.021	0.80511	1.204	0.268	6.15626e-06			tRNA guanosine(34) transglycosylase Tgt
BQ8897_RS01675	14095	11876	13914	0.842	-0.247	0.00070708	0.988	-0.018	0.86165	1.173	0.23	0.00134804			DegV family protein
BQ8897_RS03635	5467	4617	4940	0.842	-0.247	0.00845501	0.896	-0.159	0.128553	1.063	0.089	0.374569			dihydroorotate oxidase
BQ8897_RS07075	2614	2199	3154	0.842	-0.248	0.0145855	1.211	0.276	0.00839384	1.438	0.524	2.13796e-08			ferredoxin--NADP(+) reductase
BQ8897_RS01120	7779	6554	7634	0.841	-0.249	0.00032281	0.983	-0.025	0.793357	1.168	0.224	0.00104745			DNA-directed RNA polymerase subunit delta
BQ8897_RS02950	99	84	251	0.841	-0.249	0.448425	2.54	1.345	1.69155e-07	3.019	1.594	1.78407e-10			AraC family transcriptional regulator
BQ8897_RS10005	25	22	25	0.841	-0.25	0.734107	0.983	-0.025	0.974573	1.169	0.225	0.727577			NA
BQ8897_RS00925	1182	995	1495	0.84	-0.251	0.0563678	1.264	0.338	0.010232	1.504	0.588	6.03067e-07		MGE	addiction module toxin%2C HicA family
BQ8897_RS01085	589	494	1057	0.84	-0.252	0.0674812	1.792	0.842	3.96925e-12	2.134	1.094	3.34016e-20			PLP-dependent aminotransferase family protein
BQ8897_RS09930	50	41	70	0.84	-0.252	0.655467	1.405	0.49	0.324467	1.673	0.743	0.0893998			NADP-dependent malic enzyme
BQ8897_RS04790	1	1	0	0.84	-0.251	0.968761	0.492	-1.024	NA	0.585	-0.773	0.877279			hypothetical protein
BQ8897_RS07970	10466	8758	10439	0.839	-0.254	0.00329336	1.001	0.002	0.988147	1.194	0.256	0.00230686			metal ABC transporter substrate-binding protein
BQ8897_RS02265	6774	5663	5856	0.839	-0.254	0.00526873	0.863	-0.213	0.0291604	1.029	0.041	0.695697			S-ribosylhomocysteine lyase
BQ8897_RS05780	968	786	1183	0.838	-0.254	0.355974	1.202	0.266	0.336994	1.434	0.52	0.0267954			hypothetical protein
BQ8897_RS05855	5385	4505	6479	0.837	-0.257	3.00559e-05	1.204	0.268	2.20798e-05	1.438	0.524	4.26906e-19			membrane protein
BQ8897_RS06065	2274	1905	2436	0.837	-0.256	0.0105351	1.071	0.099	0.399213	1.279	0.355	0.00017719			NAD(+) kinase
BQ8897_RS06490	5210	4362	5076	0.836	-0.258	0.000142006	0.974	-0.038	0.67732	1.165	0.22	0.00105186			purine-nucleoside phosphorylase
BQ8897_RS10230	1303	1090	1232	0.836	-0.259	0.00605784	0.945	-0.082	0.4702	1.131	0.177	0.0604036			DUF3013 domain-containing protein
BQ8897_RS09555	30977	25843	27297	0.835	-0.26	2.73025e-06	0.881	-0.182	0.00231823	1.055	0.078	0.196391			50S ribosomal protein L34
BQ8897_RS10220	1039	867	902	0.835	-0.261	0.0280158	0.874	-0.194	0.13354	1.047	0.067	0.611037			NUDIX domain-containing protein
BQ8897_RS07135	4079	3393	4857	0.834	-0.262	0.0146495	1.193	0.255	0.0238915	1.431	0.517	1.89946e-07			carbamoyl phosphate synthase small subunit
BQ8897_RS10225	363	301	308	0.834	-0.261	0.285879	0.848	-0.238	0.345937	1.016	0.023	0.93394			hypothetical protein
BQ8897_RS05860	6722	5593	7551	0.833	-0.264	0.00329336	1.124	0.169	0.0906894	1.35	0.433	3.40544e-07			ABC transporter ATP-binding protein
BQ8897_RS07130	3508	2908	5264	0.833	-0.264	0.0269626	1.509	0.593	1.43488e-07	1.812	0.858	1.37313e-15			carbamoyl phosphate synthase large subunit
BQ8897_RS06325	345	285	489	0.833	-0.263	0.324745	1.449	0.535	0.0305257	1.739	0.798	0.000312951			CidA/LrgA family protein
BQ8897_RS09940	684	570	825	0.832	-0.265	0.0766949	1.209	0.273	0.0783299	1.452	0.538	6.73219e-05			sensor histidine kinase
BQ8897_RS03065	18095	15026	16626	0.831	-0.268	0.000132171	0.917	-0.124	0.12288	1.104	0.143	0.0453158			valine--tRNA ligase
BQ8897_RS06345	159753	133096	151219	0.831	-0.267	0.000342499	0.943	-0.084	0.34426	1.135	0.182	0.0147322			30S ribosomal protein S1
BQ8897_RS07710	9450	7897	9086	0.831	-0.267	0.0124461	0.958	-0.062	0.64814	1.152	0.205	0.0513133			amino acid permease
BQ8897_RS07870	8273	6873	8468	0.83	-0.269	1.91829e-05	1.023	0.033	0.700745	1.233	0.302	1.00024e-06			ribosome-recycling factor
BQ8897_RS03935	451	375	543	0.83	-0.269	0.118429	1.197	0.26	0.146922	1.442	0.528	0.00060948			shikimate kinase
BQ8897_RS03185	108	90	184	0.83	-0.269	0.424594	1.711	0.775	0.00777825	2.061	1.043	9.58526e-05			long-chain fatty acid--CoA ligase
BQ8897_RS09155	2879	2369	5510	0.829	-0.271	0.353278	1.772	0.825	0.00146264	2.138	1.096	4.34349e-06		MGE	terminase
BQ8897_RS07110	17381	14429	16653	0.828	-0.272	2.61794e-05	0.956	-0.064	0.422356	1.155	0.207	0.00134612			30S ribosomal protein S16
BQ8897_RS00260	19774	16384	18078	0.828	-0.272	0.000152448	0.911	-0.135	0.10073	1.1	0.137	0.0637484			ribose-phosphate pyrophosphokinase 1
BQ8897_RS08255	2392	1980	2299	0.828	-0.271	0.00833961	0.964	-0.053	0.68957	1.163	0.218	0.0309827			rRNA pseudouridine synthase
BQ8897_RS07070	7751	6410	7433	0.827	-0.274	2.04063e-06	0.958	-0.061	0.391324	1.159	0.213	0.000231633			PTS transporter subunit IIC
BQ8897_RS06500	6622	5467	6149	0.826	-0.276	0.000139879	0.929	-0.106	0.215969	1.125	0.17	0.0204953			purine-nucleoside phosphorylase
BQ8897_RS04875	27307	22505	27096	0.826	-0.277	0.00369546	0.989	-0.016	0.90895	1.198	0.261	0.00494156			class 1b ribonucleoside-diphosphate reductase subunit alpha
BQ8897_RS04960	14	12	23	0.826	-0.275	0.779416	1.577	0.657	0.42575	1.908	0.932	0.198838			ABC transporter permease
BQ8897_RS00255	79210	65349	75406	0.825	-0.278	5.03691e-05	0.949	-0.076	0.364197	1.15	0.202	0.00329973			CHAP domain-containing protein
BQ8897_RS04530	27510	22674	24636	0.825	-0.278	0.000460128	0.894	-0.162	0.0687834	1.084	0.116	0.164867			lysine--tRNA ligase
BQ8897_RS09715	6200	5106	5819	0.825	-0.277	0.000899455	0.939	-0.09	0.366897	1.138	0.187	0.0257884			tRNA dihydrouridine synthase DusB
BQ8897_RS05975	2039	1682	1858	0.825	-0.277	0.00456735	0.913	-0.132	0.240935	1.106	0.145	0.148554			threonylcarbamoyl-AMP synthase
BQ8897_RS03375	728	597	681	0.825	-0.277	0.18197	0.951	-0.073	0.772949	1.152	0.204	0.309465		site-specific integrase	site-specific integrase
BQ8897_RS02395	1044	859	1051	0.824	-0.279	0.0466947	1.006	0.009	0.963548	1.221	0.288	0.0308789			formate C-acetyltransferase/glycerol dehydratase family glycyl radical enzyme
BQ8897_RS06025	2834	2377	2345	0.824	-0.279	0.0888899	0.833	-0.264	0.128588	1.01	0.015	0.941393			xanthine phosphoribosyltransferase
BQ8897_RS04440	10096	8304	8172	0.823	-0.281	1.94864e-05	0.811	-0.303	7.40724e-06	0.985	-0.022	0.781868			RNA-binding transcriptional accessory protein
BQ8897_RS08515	362	298	392	0.823	-0.281	0.122753	1.087	0.121	0.559777	1.322	0.402	0.0161812			hypothetical protein
BQ8897_RS07875	9542	7839	8736	0.822	-0.283	1.48419e-05	0.916	-0.127	0.0912917	1.114	0.156	0.0199441			UMP kinase
BQ8897_RS08390	3718	3057	3707	0.822	-0.283	0.000207453	0.996	-0.005	0.964208	1.213	0.278	0.000206938			primosomal protein DnaI
BQ8897_RS04830	28844	23652	29767	0.822	-0.283	0.00108452	1.033	0.047	0.677878	1.258	0.331	8.04392e-05			alanine--tRNA ligase
BQ8897_RS02995	1061	873	1416	0.822	-0.282	0.0169854	1.334	0.416	0.000336934	1.622	0.698	8.21459e-11			YSIRK-targeted surface antigen transcriptional regulator
BQ8897_RS11090	152	124	188	0.822	-0.283	0.345293	1.26	0.334	0.255471	1.533	0.617	0.0149809			TetR family transcriptional regulator
BQ8897_RS07795	69	56	100	0.822	-0.283	0.540015	1.444	0.53	0.20427	1.757	0.813	0.0263043			hypothetical protein
BQ8897_RS10465	110	78	198	0.822	-0.283	0.680835	2.434	1.283	0.0206898	2.962	1.567	0.0018395		MGE	ABC transporter permease
BQ8897_RS07470	3498	2877	3361	0.82	-0.286	0.000481529	0.958	-0.061	0.551189	1.169	0.225	0.00582944			LicD family protein
BQ8897_RS10150	1351	1161	1278	0.82	-0.286	0.221784	0.945	-0.082	0.77205	1.152	0.204	0.364005			PTS glucose transporter subunit IIABC
BQ8897_RS03855	390	318	587	0.819	-0.288	0.135445	1.493	0.579	0.00137936	1.823	0.866	2.16083e-07			ABC transporter permease
BQ8897_RS11155	5	3	6	0.819	-0.288	0.889554	1.936	0.953	0.596878	2.363	1.241	0.430155		MGE	hypothetical protein
BQ8897_RS01470	18891	15453	16611	0.818	-0.29	1.305e-06	0.879	-0.187	0.00437178	1.074	0.104	0.104498			acetate kinase
BQ8897_RS04795	2229	1811	3257	0.818	-0.29	0.225374	1.504	0.589	0.00922379	1.839	0.879	1.62842e-05			MFS transporter
BQ8897_RS07965	3473	2824	3440	0.817	-0.291	0.0252232	1	0	0.998492	1.224	0.291	0.0196267			metal ABC transporter ATP-binding protein
BQ8897_RS04985	59	48	56	0.817	-0.291	0.526486	0.955	-0.066	0.900952	1.169	0.226	0.593591			hydroxyethylthiazole kinase
BQ8897_RS07105	25556	20935	26519	0.816	-0.294	2.43898e-05	1.037	0.052	0.555606	1.271	0.346	3.61145e-07			KH domain-containing protein
BQ8897_RS00750	369	309	391	0.816	-0.294	0.278914	1.076	0.105	0.737733	1.318	0.399	0.100075		MGE	hypothetical protein
BQ8897_RS05380	29780	24174	15731	0.814	-0.296	0.000580379	0.529	-0.918	3.07504e-29	0.65	-0.622	2.11561e-14			glutamine--fructose-6-phosphate aminotransferase
BQ8897_RS05725	700	570	732	0.814	-0.297	0.0235203	1.045	0.063	0.701285	1.284	0.36	0.00374191			DNA-binding response regulator
BQ8897_RS00025	196	160	198	0.813	-0.298	0.184645	1.009	0.013	0.967089	1.24	0.311	0.139307			hypothetical protein
BQ8897_RS03810	45953	37400	42207	0.812	-0.301	2.73386e-06	0.913	-0.131	0.0775796	1.125	0.171	0.00942178			50S ribosomal protein L19
BQ8897_RS06640	5508	4466	5325	0.811	-0.302	6.34646e-05	0.967	-0.048	0.632587	1.193	0.255	0.000708079			single-stranded-DNA-specific exonuclease RecJ
BQ8897_RS06020	7561	6243	5604	0.811	-0.302	0.0188823	0.745	-0.426	0.00102155	0.918	-0.123	0.360955			purine permease
BQ8897_RS00830	84	82	71	0.811	-0.303	0.583198	0.79	-0.34	0.526309	0.974	-0.038	0.948698		MGE	hypothetical protein
BQ8897_RS03900	19378	15689	20741	0.81	-0.305	2.90278e-11	1.07	0.098	0.0660305	1.322	0.403	3.21923e-19			septation ring formation regulator EzrA
BQ8897_RS07865	4552	3689	4701	0.81	-0.304	1.16044e-05	1.033	0.046	0.609544	1.275	0.35	2.51155e-07			S1 RNA-binding protein
BQ8897_RS05670	12663	10259	14538	0.81	-0.303	0.000715291	1.15	0.202	0.0407922	1.42	0.505	3.17531e-09			type I DNA topoisomerase
BQ8897_RS04310	13769	11154	12357	0.809	-0.306	7.31619e-06	0.895	-0.16	0.0370016	1.106	0.146	0.0390703			catabolite control protein A
BQ8897_RS07460	5268	4258	5050	0.808	-0.308	3.42889e-06	0.959	-0.061	0.464372	1.186	0.247	0.000196698			nucleotide sugar dehydratase
BQ8897_RS00555	19557	15831	18348	0.808	-0.307	6.34646e-05	0.938	-0.093	0.31166	1.16	0.214	0.00556243			50S ribosomal protein L30
BQ8897_RS06485	5440	4393	5893	0.808	-0.307	0.000917199	1.089	0.123	0.252884	1.348	0.431	1.26177e-06			hypothetical protein
BQ8897_RS01480	103	82	194	0.808	-0.308	0.483098	1.973	0.98	0.00917973	2.443	1.288	0.000183415			hypothetical protein
BQ8897_RS04870	14051	11359	13296	0.807	-0.309	0.000216401	0.942	-0.086	0.396648	1.167	0.223	0.00777635			class 1b ribonucleoside-diphosphate reductase subunit beta
BQ8897_RS08555	2	1	6	0.807	-0.309	0.894256	3.34	1.74	0.334025	4.137	2.049	0.217043			hypothetical protein
BQ8897_RS09815	1490	1200	1741	0.804	-0.314	0.000371824	1.167	0.223	0.0190082	1.451	0.537	1.47608e-10			transcriptional regulator
BQ8897_RS04395	11853	9518	10625	0.803	-0.317	9.84309e-06	0.898	-0.156	0.0569257	1.118	0.162	0.0287809			chromosome segregation protein SMC
BQ8897_RS01400	3853	3092	4511	0.803	-0.316	0.00096076	1.174	0.231	0.0263377	1.461	0.547	1.67873e-09			metal ABC transporter ATP-binding protein
BQ8897_RS00400	720	579	776	0.803	-0.316	0.0144898	1.076	0.106	0.491829	1.34	0.422	0.00056237			DUF4041 domain-containing protein
BQ8897_RS00560	36496	29304	34183	0.802	-0.319	5.83921e-09	0.937	-0.093	0.153034	1.169	0.225	4.46277e-05			50S ribosomal protein L15
BQ8897_RS06320	1573	1247	1591	0.802	-0.319	0.062538	1.028	0.039	0.859644	1.282	0.358	0.0263705			cation transporter
BQ8897_RS05410	676	533	799	0.802	-0.319	0.221871	1.217	0.283	0.293397	1.518	0.602	0.00860342			type I pantothenate kinase
BQ8897_RS10010	19	15	19	0.802	-0.319	0.733087	0.968	-0.047	0.963587	1.207	0.271	0.740878			PTS fructose transporter subunit IIB
BQ8897_RS04610	11982	9602	11444	0.801	-0.321	8.38169e-08	0.954	-0.068	0.359188	1.192	0.253	2.54361e-05			D-alanine--D-alanine ligase
BQ8897_RS04555	3556	2847	3645	0.801	-0.32	8.85527e-06	1.025	0.036	0.711505	1.28	0.356	4.69006e-07			N-acetylmuramoyl-L-alanine amidase
BQ8897_RS07780	2	2	2	0.801	-0.319	0.906615	1.035	0.05	NA	1.291	0.369	0.87759			hypothetical protein
BQ8897_RS07465	4643	3730	3985	0.8	-0.321	0.00289918	0.86	-0.218	0.067383	1.074	0.103	0.373036			2-C-methyl-D-erythritol 4-phosphate cytidylyltransferase
BQ8897_RS07165	19517	15746	22436	0.8	-0.322	0.0245452	1.151	0.203	0.203612	1.439	0.525	8.08104e-05			ribosomal-processing cysteine protease Prp
BQ8897_RS07455	6763	5413	6366	0.799	-0.324	3.2396e-06	0.94	-0.089	0.290453	1.177	0.236	0.000777748			glycosyltransferase family 2 protein
BQ8897_RS05620	1281	1025	1475	0.798	-0.326	0.00264027	1.15	0.202	0.0912917	1.442	0.528	2.56689e-07			hypothetical protein
BQ8897_RS07935	21	17	24	0.798	-0.325	0.733623	1.166	0.221	0.817842	1.46	0.546	0.48501			DUF3397 domain-containing protein
BQ8897_RS07185	5037	4016	5826	0.797	-0.327	2.8821e-07	1.157	0.211	0.0021419	1.451	0.537	2.89277e-18			cysteine desulfurase
BQ8897_RS05580	5811	4639	5539	0.797	-0.327	3.86045e-06	0.953	-0.069	0.434101	1.195	0.257	0.00027928			phosphate transport system regulatory protein PhoU
BQ8897_RS03930	3278	2608	3339	0.796	-0.329	0.000416164	1.022	0.031	0.80958	1.283	0.36	7.35757e-05			3-phosphoshikimate 1-carboxyvinyltransferase
BQ8897_RS06550	2268	1803	2287	0.795	-0.331	2.62127e-05	1.01	0.014	0.900952	1.27	0.345	8.47622e-06			DUF814 domain-containing protein
BQ8897_RS08765	2007	1595	2580	0.795	-0.331	0.00187841	1.284	0.361	0.000939283	1.615	0.692	3.67174e-12			sucrose-6-phosphate hydrolase
BQ8897_RS01695	70984	56371	67599	0.794	-0.334	1.36455e-06	0.949	-0.075	0.379396	1.196	0.258	0.000183491			50S ribosomal protein L13
BQ8897_RS05730	1134	898	1248	0.792	-0.336	0.000580379	1.101	0.139	0.216027	1.39	0.475	3.82354e-07			sensor histidine kinase
BQ8897_RS00850	323	294	259	0.792	-0.336	0.296874	0.787	-0.345	0.290002	0.994	-0.009	0.979859		MGE	hypothetical protein
BQ8897_RS07140	1935	1530	2410	0.791	-0.338	0.000241059	1.245	0.316	0.000932696	1.574	0.654	5.92603e-14			bifunctional pyrimidine operon transcriptional regulator/uracil phosphoribosyltransferase
BQ8897_RS03285	746	590	761	0.791	-0.339	0.00626012	1.017	0.024	0.88978	1.286	0.363	0.0024502			NUDIX hydrolase
BQ8897_RS02185	9889	7815	9505	0.791	-0.338	0.00814827	0.966	-0.049	0.771711	1.221	0.289	0.0208177			amino acid ABC transporter substrate-binding protein
BQ8897_RS02430	6	5	8	0.791	-0.338	0.810725	1.23	0.298	0.82632	1.554	0.636	0.577209			ComF family protein
BQ8897_RS04330	22774	18003	22028	0.79	-0.34	7.22189e-09	0.966	-0.051	0.503148	1.222	0.289	8.11096e-07			threonine--tRNA ligase
BQ8897_RS07475	4451	3499	4923	0.789	-0.342	0.00295849	1.105	0.145	0.27761	1.401	0.486	8.92079e-06			hypothetical protein
BQ8897_RS00810	189	177	156	0.789	-0.342	0.381528	0.733	-0.448	0.247059	0.929	-0.106	0.788604		MGE	hypothetical protein
BQ8897_RS05590	5175	4087	4868	0.788	-0.344	0.000226182	0.941	-0.087	0.449083	1.195	0.257	0.00589325			phosphate ABC transporter ATP-binding protein
BQ8897_RS07445	5425	4253	6281	0.788	-0.344	0.00652366	1.166	0.222	0.11452	1.481	0.566	1.93077e-06			DUF2142 domain-containing protein
BQ8897_RS11120	37	30	44	0.788	-0.343	0.614427	1.218	0.284	0.678952	1.544	0.627	0.266298		MGE	hypothetical protein
BQ8897_RS00535	46297	36592	48931	0.787	-0.345	1.77161e-05	1.055	0.078	0.437955	1.34	0.423	6.95775e-08			30S ribosomal protein S8
BQ8897_RS05675	21	17	43	0.787	-0.345	0.617421	2.059	1.042	0.0651942	2.616	1.387	0.007069			DNA-protecting protein DprA
BQ8897_RS05595	4616	3627	5074	0.786	-0.347	6.31564e-05	1.1	0.137	0.174696	1.399	0.484	7.8481e-09			phosphate ABC transporter%2C permease protein PstA
BQ8897_RS05625	4169	3282	4751	0.786	-0.348	0.00019945	1.141	0.191	0.0701071	1.452	0.539	1.92359e-09			regulatory protein Spx
BQ8897_RS09745	57878	45407	52704	0.784	-0.351	1.29061e-09	0.908	-0.139	0.0365142	1.158	0.212	0.000305834			elongation factor Ts
BQ8897_RS06915	405	304	681	0.784	-0.351	0.454158	1.874	0.906	0.0319329	2.39	1.257	0.000892085			DUF4649 domain-containing protein
BQ8897_RS00530	29699	23162	27068	0.783	-0.354	3.59589e-06	0.916	-0.127	0.158617	1.17	0.226	0.00339154			30S ribosomal protein S14 type Z
BQ8897_RS06725	1933	1519	2781	0.783	-0.352	0.00144387	1.438	0.524	1.42031e-06	1.835	0.876	1.55638e-17			MATE family efflux transporter
BQ8897_RS03170	94	73	122	0.781	-0.357	0.359774	1.321	0.401	0.290786	1.691	0.758	0.0212255			biotin synthase
BQ8897_RS06060	3176	2476	3311	0.779	-0.361	3.13888e-06	1.044	0.062	0.529226	1.34	0.423	2.57255e-08			RluA family pseudouridine synthase
BQ8897_RS03080	334	259	339	0.779	-0.36	0.073275	1.019	0.028	0.918343	1.308	0.388	0.0412915			CRISPR-associated endonuclease Cas3''
BQ8897_RS09185	39	31	62	0.779	-0.36	0.552803	1.471	0.556	0.31166	1.888	0.917	0.0575681		MGE	hypothetical protein
BQ8897_RS07440	5478	4229	6406	0.778	-0.362	0.018766	1.188	0.249	0.142873	1.528	0.611	2.06449e-05			polysaccharide biosynthesis protein
BQ8897_RS02400	486	376	446	0.778	-0.362	0.0221243	0.92	-0.12	0.522186	1.183	0.242	0.127081			fructose-bisphosphate aldolase
BQ8897_RS01315	3945	3063	4261	0.777	-0.365	3.67584e-07	1.079	0.11	0.198218	1.39	0.475	1.26627e-11			cysteine desulfurase
BQ8897_RS06620	2358	1833	2646	0.777	-0.364	2.34646e-05	1.122	0.166	0.0915677	1.443	0.529	1.96741e-10			DNA replication protein DnaD
BQ8897_RS03780	39035	30301	37115	0.776	-0.367	5.50518e-10	0.948	-0.077	0.288574	1.222	0.29	1.00024e-06			50S ribosomal protein L31 type B
BQ8897_RS04245	308	238	276	0.776	-0.366	0.0887273	0.897	-0.156	0.526309	1.156	0.209	0.334322			PTS transporter subunit IIC
BQ8897_RS03845	46	35	103	0.776	-0.366	0.574025	2.168	1.116	0.0409135	2.793	1.482	0.00270542			ABC transporter permease
BQ8897_RS01700	47174	36501	42482	0.775	-0.368	3.9327e-06	0.899	-0.154	0.0973675	1.16	0.214	0.00843906			30S ribosomal protein S9
BQ8897_RS07160	39945	30995	39037	0.774	-0.37	9.15222e-08	0.974	-0.038	0.69027	1.259	0.332	1.44972e-06			50S ribosomal protein L27
BQ8897_RS07450	5040	3896	5175	0.774	-0.37	1.51313e-06	1.026	0.038	0.721827	1.326	0.408	7.18472e-08			glycosyl transferase family 2
BQ8897_RS02885	4444	3441	3896	0.774	-0.369	5.59753e-06	0.875	-0.192	0.0361862	1.131	0.177	0.0352788			DUF402 domain-containing protein
BQ8897_RS03725	3400	2628	3515	0.773	-0.371	3.75957e-07	1.034	0.048	0.621839	1.337	0.419	5.64543e-09			bifunctional DnaQ family exonuclease/ATP-dependent helicase
BQ8897_RS05605	3902	3022	3828	0.773	-0.371	2.66544e-05	0.982	-0.026	0.83767	1.271	0.345	7.83861e-05			phosphate ABC transporter substrate-binding protein
BQ8897_RS00550	66782	51559	64042	0.772	-0.374	1.60365e-13	0.96	-0.059	0.353163	1.244	0.315	5.12325e-10			30S ribosomal protein S5
BQ8897_RS07170	34383	26552	32126	0.772	-0.373	2.91599e-10	0.932	-0.102	0.150056	1.207	0.271	5.36674e-06			50S ribosomal protein L21
BQ8897_RS02130	1356	1046	1404	0.772	-0.374	0.00983046	1.036	0.051	0.790651	1.343	0.426	0.00216475			bacteriocin immunity protein
BQ8897_RS00525	66802	51532	62804	0.771	-0.374	2.89197e-11	0.94	-0.089	0.194942	1.219	0.286	4.26296e-07			50S ribosomal protein L5
BQ8897_RS01465	5694	4389	5719	0.771	-0.376	2.96183e-11	1.004	0.006	0.941238	1.303	0.382	9.64578e-12			class I SAM-dependent methyltransferase
BQ8897_RS05600	3704	2856	4082	0.771	-0.376	9.44099e-08	1.101	0.138	0.0898951	1.428	0.514	7.48047e-14			phosphate ABC transporter permease subunit PstC
BQ8897_RS01320	1815	1398	1905	0.771	-0.375	0.00011622	1.054	0.076	0.532995	1.367	0.451	1.88611e-06			SUF system NifU family Fe-S cluster assembly protein
BQ8897_RS06895	329	251	751	0.77	-0.378	0.0626456	2.269	1.182	4.29631e-11	2.948	1.56	5.73782e-19			DUF1836 domain-containing protein
BQ8897_RS00540	89132	68526	83082	0.769	-0.379	8.76287e-07	0.936	-0.096	0.30698	1.217	0.284	0.000244878			50S ribosomal protein L6
BQ8897_RS10125	8	6	5	0.768	-0.381	0.831128	0.885	-0.176	0.924507	1.152	0.205	0.898816			ABC transporter ATP-binding protein
BQ8897_RS00545	45129	34567	44605	0.766	-0.384	6.125e-13	0.99	-0.015	0.846432	1.292	0.369	3.45846e-12			50S ribosomal protein L18
BQ8897_RS03850	154	118	215	0.766	-0.384	0.255449	1.378	0.463	0.166862	1.798	0.847	0.00347894			ABC transporter ATP-binding protein
BQ8897_RS02140	7134	5447	6970	0.765	-0.387	2.06142e-05	0.983	-0.024	0.848653	1.286	0.363	5.45279e-05			hypothetical protein
BQ8897_RS07180	7860	6007	8683	0.764	-0.388	3.09367e-10	1.104	0.143	0.043289	1.445	0.531	1.45208e-18			tRNA 4-thiouridine(8) synthase ThiI
BQ8897_RS09750	105236	80400	93635	0.764	-0.388	7.48772e-10	0.887	-0.172	0.0156819	1.161	0.216	0.000817066			30S ribosomal protein S2
BQ8897_RS01405	3430	2624	4314	0.764	-0.389	5.24416e-09	1.257	0.329	1.42948e-06	1.646	0.719	7.13257e-29			metal ABC transporter permease
BQ8897_RS05585	6215	4759	5674	0.764	-0.388	5.67216e-08	0.913	-0.131	0.120115	1.195	0.257	0.000380356			phosphate ABC transporter ATP-binding protein
BQ8897_RS04250	342	260	333	0.764	-0.388	0.0517003	0.974	-0.039	0.882569	1.274	0.349	0.0687896			lactate dehydrogenase
BQ8897_RS07675	1446	1100	1589	0.763	-0.391	0.0252964	1.08	0.112	0.60284	1.417	0.502	0.00230296			amidase
BQ8897_RS08480	2169	1654	2594	0.762	-0.391	1.52617e-06	1.196	0.258	0.00306635	1.569	0.65	1.23711e-16			methionine import ATP-binding protein MetN
BQ8897_RS08090	289	220	490	0.762	-0.392	0.0748806	1.698	0.764	0.000212469	2.23	1.157	2.24845e-09			DUF1275 domain-containing protein
BQ8897_RS00505	16102	12244	15472	0.761	-0.394	2.49239e-06	0.964	-0.053	0.636313	1.266	0.341	4.21458e-05			50S ribosomal protein L29
BQ8897_RS03610	2363	1775	4089	0.761	-0.394	0.00140665	1.753	0.81	6.23976e-12	2.303	1.204	4.94332e-26		MGE	abortive infection protein
BQ8897_RS10935	25432	19371	24899	0.76	-0.395	7.0204e-10	0.977	-0.034	0.704154	1.285	0.361	1.46256e-08			50S ribosomal protein L33
BQ8897_RS07905	68498	52177	66010	0.76	-0.397	9.15671e-09	0.959	-0.06	0.501325	1.263	0.337	1.01796e-06			50S ribosomal protein L1
BQ8897_RS10475	84	61	144	0.76	-0.396	0.522857	1.878	0.909	0.10073	2.471	1.305	0.0077105		MGE	YydF family exported signaling peptide
BQ8897_RS03940	3622	2747	3820	0.759	-0.398	1.34727e-09	1.055	0.077	0.3364	1.39	0.475	1.88703e-13			LytR family transcriptional regulator
BQ8897_RS00475	36361	27611	34284	0.759	-0.397	1.35408e-09	0.943	-0.084	0.292761	1.242	0.313	1.92279e-06			50S ribosomal protein L23
BQ8897_RS06330	850	644	1000	0.759	-0.397	0.000704713	1.18	0.239	0.0631325	1.555	0.637	1.11205e-08			membrane protein
BQ8897_RS06795	31	22	70	0.759	-0.399	0.594969	2.332	1.222	0.0526998	3.074	1.62	0.00454467			hypothetical protein
BQ8897_RS04535	3909	2966	4207	0.758	-0.4	3.60151e-06	1.078	0.108	0.295017	1.422	0.508	1.64255e-09			HAD family hydrolase
BQ8897_RS08095	3	3	9	0.758	-0.4	0.869188	4.142	2.05	0.259027	5.464	2.45	0.139958			hypothetical protein
BQ8897_RS07325	5441	4124	5284	0.757	-0.401	6.7532e-08	0.97	-0.043	0.669747	1.281	0.358	1.337e-06			UDP-N-acetylmuramoyl-L-alanyl-D-glutamate--L-lysine ligase
BQ8897_RS10080	29	23	22	0.757	-0.403	0.557917	0.765	-0.387	0.571026	1.011	0.016	0.982024			PTS mannose transporter subunit IID
BQ8897_RS00510	63155	47613	62178	0.755	-0.406	4.43813e-09	0.986	-0.02	0.842072	1.307	0.386	1.93803e-08			30S ribosomal protein S17
BQ8897_RS02405	699	525	681	0.755	-0.405	0.00736502	0.978	-0.032	0.875099	1.295	0.372	0.0114703			glycerol dehydrogenase
BQ8897_RS08600	1369	1030	1621	0.754	-0.407	0.00013793	1.185	0.245	0.0369234	1.571	0.652	1.78276e-10			class I SAM-dependent methyltransferase
BQ8897_RS10085	28	22	25	0.754	-0.408	0.603156	0.833	-0.263	0.750662	1.106	0.145	0.848441			PTS mannose/fructose/sorbose/N-acetylgalactosamine transporter subunit IIC
BQ8897_RS08770	2017	1503	2364	0.753	-0.41	0.00543558	1.174	0.232	0.162548	1.56	0.641	3.90568e-06			LacI family transcriptional regulator
BQ8897_RS11140	39	29	42	0.753	-0.409	0.508972	1.101	0.139	0.838713	1.463	0.549	0.30676		MGE	hypothetical protein
BQ8897_RS02135	6265	4715	5417	0.751	-0.412	1.14848e-08	0.864	-0.211	0.00855344	1.149	0.201	0.00716777			ABC transporter ATP-binding protein
BQ8897_RS01325	7218	5415	7292	0.751	-0.414	1.84372e-06	1.012	0.017	0.890681	1.348	0.431	4.60283e-07			Fe-S cluster assembly protein SufB
BQ8897_RS07575	1326	1002	1353	0.75	-0.414	0.00243745	1.025	0.035	0.847981	1.366	0.449	0.000687216			4-alpha-glucanotransferase
BQ8897_RS00800	158	138	144	0.749	-0.417	0.269105	0.846	-0.241	0.555606	1.129	0.176	0.645293		MGE	hypothetical protein
BQ8897_RS00365	33	25	66	0.749	-0.418	0.492268	2.015	1.011	0.0543774	2.692	1.429	0.00268098			N-acetylneuraminate lyase
BQ8897_RS00480	109597	81994	102708	0.748	-0.419	3.01402e-15	0.938	-0.093	0.147332	1.253	0.326	9.27204e-10			50S ribosomal protein L2
BQ8897_RS00520	60220	45029	57832	0.748	-0.418	1.28241e-12	0.962	-0.055	0.466834	1.286	0.363	6.98526e-10			50S ribosomal protein L24
BQ8897_RS00515	61281	45780	55383	0.748	-0.418	4.82582e-09	0.907	-0.142	0.0915677	1.211	0.277	0.000127632			50S ribosomal protein L14
BQ8897_RS03740	4501	3367	5377	0.748	-0.418	0.0117791	1.212	0.277	0.13068	1.62	0.696	7.51981e-06			ECF transporter S component
BQ8897_RS03395	185	149	148	0.748	-0.419	0.212071	0.72	-0.475	0.167954	0.962	-0.056	0.881067		MGE	hypothetical protein
BQ8897_RS08475	2027	1515	2271	0.747	-0.421	2.40451e-08	1.119	0.162	0.0590823	1.498	0.583	2.34403e-15			ABC transporter permease
BQ8897_RS04620	705	527	936	0.746	-0.423	0.000269404	1.326	0.407	0.000559067	1.777	0.83	2.97389e-14			MFS transporter
BQ8897_RS02125	42837	31868	36437	0.745	-0.424	3.47283e-09	0.848	-0.238	0.00251979	1.138	0.187	0.012367			transketolase
BQ8897_RS11250	2627	1964	2227	0.745	-0.424	0.00175113	0.849	-0.236	0.122811	1.139	0.188	0.185561			L-serine ammonia-lyase%2C iron-sulfur-dependent%2C subunit beta
BQ8897_RS08585	485	363	564	0.745	-0.424	0.00758323	1.155	0.208	0.245194	1.55	0.632	2.39118e-05			NA
BQ8897_RS00845	348	313	273	0.745	-0.424	0.245338	0.705	-0.504	0.173816	0.946	-0.079	0.84023		MGE	recombinase RecT
BQ8897_RS00465	90289	67253	90461	0.744	-0.427	1.12312e-16	1.001	0.001	0.988101	1.345	0.428	5.40199e-17			50S ribosomal protein L3
BQ8897_RS01310	4589	3412	4769	0.744	-0.426	9.41301e-09	1.04	0.057	0.555606	1.397	0.483	4.13595e-11			Fe-S cluster assembly protein SufD
BQ8897_RS08590	1761	1312	1842	0.744	-0.427	2.00987e-06	1.047	0.067	0.55892	1.408	0.494	2.09587e-08			nucleotidyltransferase
BQ8897_RS07435	4405	3266	4758	0.744	-0.426	0.000910053	1.09	0.125	0.425071	1.465	0.551	8.48801e-06			glycosyl transferase family 2
BQ8897_RS00820	358	316	271	0.744	-0.428	0.185016	0.706	-0.501	0.129028	0.95	-0.074	0.834783		MGE	ATP-binding protein
BQ8897_RS00495	88321	65543	82850	0.743	-0.429	9.30858e-14	0.94	-0.09	0.201013	1.265	0.339	4.18475e-09			30S ribosomal protein S3
BQ8897_RS01165	16405	12170	14819	0.743	-0.429	3.44029e-10	0.903	-0.147	0.0649719	1.216	0.282	4.58249e-05			glutamate--tRNA ligase
BQ8897_RS06930	2132	1584	2170	0.743	-0.429	0.00013793	1.021	0.03	0.846432	1.375	0.459	3.02024e-05			diphosphomevalonate decarboxylase
BQ8897_RS02425	4	3	8	0.743	-0.429	0.810725	2.038	1.027	0.492736	2.744	1.456	0.274596			hypothetical protein
BQ8897_RS01335	2165	1606	2230	0.742	-0.43	1.15363e-08	1.029	0.042	0.682131	1.387	0.472	2.31602e-10			D-alanyl-D-alanine carboxypeptidase
BQ8897_RS00470	70186	52000	66179	0.741	-0.433	8.03758e-17	0.942	-0.086	0.175168	1.272	0.347	2.49108e-11			50S ribosomal protein L4
BQ8897_RS07910	51208	37920	46130	0.741	-0.433	2.00767e-08	0.897	-0.157	0.0806872	1.21	0.276	0.000425769			50S ribosomal protein L11
BQ8897_RS02190	14093	10432	12115	0.741	-0.433	2.95057e-08	0.861	-0.216	0.013783	1.163	0.217	0.00702004			amino acid ABC transporter permease
BQ8897_RS09240	49	39	75	0.741	-0.433	0.436316	1.369	0.453	0.405308	1.848	0.886	0.0565576		MGE	hypothetical protein
BQ8897_RS00500	78052	57610	73538	0.739	-0.437	2.83876e-16	0.944	-0.084	0.201765	1.278	0.353	3.82944e-11			50S ribosomal protein L16
BQ8897_RS09435	41227	30408	36621	0.738	-0.438	5.721e-10	0.889	-0.169	0.0367663	1.205	0.268	0.000182453			30S ribosomal protein S7
BQ8897_RS10965	58	44	55	0.738	-0.438	0.374722	0.974	-0.038	0.949903	1.319	0.4	0.379996			hypothetical protein
BQ8897_RS00600	59461	43760	56350	0.737	-0.44	8.3888e-11	0.95	-0.075	0.381271	1.288	0.365	6.89409e-08			50S ribosomal protein L17
BQ8897_RS00275	6	4	11	0.737	-0.44	0.784589	2.094	1.066	0.421098	2.84	1.506	0.200351			CPBP family intramembrane metalloprotease
BQ8897_RS09790	3258	2394	1453	0.736	-0.442	2.84964e-08	0.447	-1.163	2.54955e-49	0.606	-0.721	9.05856e-20			gfo/Idh/MocA family oxidoreductase
BQ8897_RS10185	85	67	152	0.736	-0.443	0.243722	1.752	0.809	0.0207371	2.381	1.251	8.15709e-05			phosphate-binding protein
BQ8897_RS08950	46477	34370	39968	0.735	-0.443	1.5054e-10	0.856	-0.224	0.00348284	1.165	0.22	0.00200657			formate C-acetyltransferase
BQ8897_RS09585	100	73	134	0.735	-0.445	0.139259	1.343	0.425	0.163689	1.828	0.87	0.00108483			phosphoketolase family protein
BQ8897_RS07900	135	98	142	0.733	-0.448	0.0882631	1.057	0.08	0.807981	1.442	0.528	0.0316897			nickel ABC transporter%2C nickel/metallophore periplasmic binding protein
BQ8897_RS00485	55307	40516	55004	0.732	-0.45	2.61975e-15	0.996	-0.005	0.952728	1.361	0.445	3.55889e-15			30S ribosomal protein S19
BQ8897_RS05615	5990	4385	6881	0.732	-0.45	2.76528e-13	1.148	0.2	0.00331241	1.569	0.65	5.48877e-27			inositol monophosphatase family protein
BQ8897_RS00770	136	111	143	0.732	-0.45	0.208423	1.038	0.053	0.906898	1.418	0.503	0.127258		MGE	XRE family transcriptional regulator
BQ8897_RS02270	16666	12160	15580	0.731	-0.453	3.86754e-14	0.935	-0.097	0.183629	1.28	0.356	2.99424e-09			ribonuclease Y
BQ8897_RS11255	5740	4200	4462	0.731	-0.451	0.00555904	0.777	-0.363	0.0384773	1.063	0.088	0.631495			L-serine ammonia-lyase%2C iron-sulfur-dependent%2C subunit alpha
BQ8897_RS00595	127781	93178	124413	0.73	-0.455	2.3273e-14	0.974	-0.038	0.649094	1.335	0.417	2.02244e-12			DNA-directed RNA polymerase subunit alpha
BQ8897_RS00040	4115	3005	4554	0.73	-0.454	8.2802e-07	1.101	0.139	0.206681	1.509	0.593	4.31824e-11			transcription-repair coupling factor
BQ8897_RS01550	9	6	11	0.73	-0.454	0.7111	1.197	0.259	0.831945	1.64	0.714	0.475975			murein hydrolase transporter LrgA
BQ8897_RS09440	59516	43426	57276	0.729	-0.455	2.06624e-18	0.961	-0.058	0.381271	1.317	0.397	1.9138e-14			30S ribosomal protein S12
BQ8897_RS00780	254	199	240	0.729	-0.456	0.0753587	0.91	-0.136	0.663972	1.248	0.32	0.208589		MGE	hypothetical protein
BQ8897_RS02365	107	79	126	0.729	-0.455	0.138166	1.171	0.227	0.501325	1.605	0.683	0.0143006			glycyl-radical enzyme activating protein
BQ8897_RS00490	49337	35912	47828	0.727	-0.459	1.72245e-13	0.972	-0.041	0.631208	1.336	0.418	1.58264e-11			50S ribosomal protein L22
BQ8897_RS01305	2656	1932	2822	0.727	-0.459	6.43601e-12	1.061	0.086	0.289274	1.459	0.545	1.25997e-16			Fe-S cluster assembly ATPase SufC
BQ8897_RS00460	56962	41287	51431	0.725	-0.463	1.93585e-15	0.903	-0.147	0.0288415	1.245	0.316	7.55154e-08			30S ribosomal protein S10
BQ8897_RS06375	8554	6192	9328	0.724	-0.466	2.84636e-11	1.092	0.127	0.128031	1.508	0.592	7.12828e-18			DNA topoisomerase IV subunit B
BQ8897_RS08485	2143	1548	2436	0.724	-0.466	5.05458e-06	1.142	0.192	0.103707	1.578	0.658	3.29378e-11			peptidase M20
BQ8897_RS00355	7	5	21	0.723	-0.467	0.698524	3.136	1.649	0.0760592	4.336	2.116	0.0136542			YhcH/YjgK/YiaL family protein
BQ8897_RS00790	88	67	95	0.722	-0.471	0.249227	1.003	0.004	0.992425	1.39	0.475	0.210861		MGE	XRE family transcriptional regulator
BQ8897_RS03000	260650	187195	262282	0.721	-0.471	5.33409e-05	1.011	0.016	0.927522	1.402	0.487	2.1609e-05			YSIRK signal domain/LPXTG anchor domain surface protein
BQ8897_RS05785	322	223	529	0.721	-0.472	0.0955494	1.686	0.754	0.00617461	2.339	1.226	9.34054e-07			hypothetical protein
BQ8897_RS00860	198	163	141	0.721	-0.473	0.183339	0.662	-0.594	0.10073	0.919	-0.122	0.748278		MGE	RusA family crossover junction endodeoxyribonuclease
BQ8897_RS00880	40	34	32	0.721	-0.473	0.475116	0.759	-0.398	0.556841	1.053	0.075	0.915045		MGE	hypothetical protein
BQ8897_RS02195	17502	12587	15089	0.719	-0.475	1.85673e-13	0.864	-0.211	0.00321438	1.201	0.264	6.18324e-05			amino acid ABC transporter ATP-binding protein
BQ8897_RS10930	21733	15598	19640	0.719	-0.477	4.97167e-09	0.907	-0.141	0.147486	1.262	0.336	4.35109e-05			50S ribosomal protein L32
BQ8897_RS08885	27675	20016	27469	0.719	-0.475	1.60902e-08	0.987	-0.019	0.875099	1.372	0.456	4.74141e-08			30S ribosomal protein S6
BQ8897_RS06815	73608	52990	69502	0.718	-0.477	3.39415e-12	0.941	-0.087	0.303644	1.311	0.39	1.28827e-08			50S ribosomal protein L7/L12
BQ8897_RS00590	46665	33450	41633	0.717	-0.48	3.40076e-08	0.893	-0.163	0.112914	1.246	0.317	0.000309234			30S ribosomal protein S11
BQ8897_RS03960	734	526	708	0.716	-0.483	0.000608702	0.962	-0.056	0.769216	1.344	0.427	0.00214099			ClbS/DfsB family four-helix bundle protein
BQ8897_RS03165	42	30	59	0.715	-0.484	0.329119	1.42	0.506	0.290002	1.986	0.99	0.0179649			NA
BQ8897_RS00585	48668	34719	47336	0.714	-0.487	6.15023e-14	0.974	-0.038	0.671427	1.365	0.449	3.75364e-12			30S ribosomal protein S13
BQ8897_RS06370	12088	8612	12844	0.713	-0.489	5.52759e-10	1.063	0.088	0.369124	1.492	0.577	1.00524e-13			DNA topoisomerase IV subunit A
BQ8897_RS07280	25661	18294	25785	0.712	-0.49	2.36007e-14	1.002	0.003	0.979155	1.407	0.493	1.06551e-14			50S ribosomal protein L20
BQ8897_RS06820	113490	81305	111221	0.712	-0.49	2.24925e-11	0.975	-0.037	0.721272	1.369	0.453	4.96137e-10			50S ribosomal protein L10
BQ8897_RS08875	34782	24747	32585	0.71	-0.494	6.58466e-13	0.934	-0.099	0.243806	1.315	0.395	9.62253e-09			30S ribosomal protein S18
BQ8897_RS04725	57	40	68	0.71	-0.495	0.24354	1.193	0.254	0.577008	1.681	0.749	0.0457149			PRD domain-containing protein
BQ8897_RS03970	325	232	313	0.709	-0.496	0.00692006	0.961	-0.058	0.811523	1.355	0.439	0.0148867			cell wall surface anchor protein
BQ8897_RS01225	26	19	25	0.708	-0.498	0.466184	0.947	-0.078	0.923121	1.338	0.42	0.506027			argininosuccinate synthase
BQ8897_RS04970	21	16	30	0.708	-0.498	0.508972	1.396	0.482	0.50527	1.971	0.979	0.115173			ABC transporter
BQ8897_RS11110	16	11	18	0.705	-0.504	0.594969	1.181	0.24	0.80958	1.674	0.743	0.355132		MGE	DUF1492 domain-containing protein
BQ8897_RS03745	11197	7875	10956	0.704	-0.506	1.63282e-18	0.979	-0.031	0.701285	1.39	0.475	1.25997e-16			hypothetical protein
BQ8897_RS09340	5242	3686	5537	0.702	-0.511	1.68458e-11	1.053	0.074	0.4466	1.5	0.585	5.80296e-15			DUF536 domain-containing protein
BQ8897_RS03490	73	56	70	0.702	-0.511	0.327285	0.834	-0.261	0.654156	1.189	0.25	0.627661		MGE	hypothetical protein
BQ8897_RS06925	2385	1671	2713	0.701	-0.513	1.17079e-11	1.138	0.187	0.0290112	1.625	0.7	3.54725e-21			phosphomevalonate kinase
BQ8897_RS00855	76	69	65	0.701	-0.512	0.384018	0.867	-0.206	0.758476	1.236	0.306	0.590795		MGE	hypothetical protein
BQ8897_RS08880	86632	60621	82231	0.699	-0.517	1.79675e-20	0.946	-0.081	0.245194	1.353	0.437	4.65972e-15			Single-stranded DNA-binding protein 1
BQ8897_RS03955	1294	908	1297	0.699	-0.517	1.895e-05	0.997	-0.005	0.980706	1.427	0.513	1.76633e-05			acid phosphatase AphA
BQ8897_RS10175	82	60	125	0.699	-0.517	0.193537	1.507	0.592	0.132032	2.156	1.109	0.00129401			phosphate ABC transporter%2C permease protein PstA
BQ8897_RS00875	48	38	47	0.699	-0.516	0.331561	0.912	-0.133	0.829752	1.305	0.384	0.446693		MGE	hypothetical protein
BQ8897_RS00575	46698	32570	47617	0.698	-0.52	8.77286e-25	1.02	0.028	0.696281	1.462	0.548	1.04127e-27			translation initiation factor IF-1
BQ8897_RS00035	228	158	325	0.697	-0.522	0.0622628	1.412	0.498	0.0857717	2.027	1.02	5.36092e-05			aminoacyl-tRNA hydrolase
BQ8897_RS11210	79274	55120	76693	0.696	-0.523	9.16161e-18	0.965	-0.052	0.518486	1.386	0.471	8.26046e-15			30S ribosomal protein S4
BQ8897_RS08230	1471	1011	1548	0.696	-0.522	0.000137493	1.057	0.08	0.658538	1.518	0.602	6.35133e-06			tRNA (cytidine(34)-2'-O)-methyltransferase
BQ8897_RS09310	3097	2156	4695	0.695	-0.525	0.000365217	1.529	0.613	4.2261e-05	2.201	1.138	2.58826e-16		MGE	hypothetical protein
BQ8897_RS09955	951	662	966	0.694	-0.528	1.68369e-06	1.013	0.018	0.91067	1.46	0.546	5.29673e-07			alpha-glucosidase
BQ8897_RS05025	5144	3560	5862	0.694	-0.527	0.00592616	1.163	0.218	0.323348	1.676	0.745	4.00541e-05			queuosine transporter QueT
BQ8897_RS11105	19	13	23	0.694	-0.528	0.497834	1.191	0.253	0.760851	1.718	0.781	0.242631		MGE	DUF1492 domain-containing protein
BQ8897_RS08490	2150	1485	2601	0.693	-0.53	5.46945e-07	1.21	0.275	0.0191559	1.747	0.805	3.99788e-15			O-sialoglycoprotein endopeptidase
BQ8897_RS03495	150	115	124	0.693	-0.528	0.174109	0.751	-0.414	0.313987	1.082	0.114	0.785891		MGE	transcriptional regulator
BQ8897_RS09560	4791	3318	5694	0.692	-0.53	6.78999e-16	1.188	0.248	0.000478369	1.715	0.778	1.39838e-33			membrane protein
BQ8897_RS00570	10465	7234	9984	0.692	-0.532	3.40007e-12	0.957	-0.063	0.526016	1.384	0.469	7.97606e-10			adenylate kinase
BQ8897_RS07570	2196	1531	2490	0.692	-0.53	0.000678109	1.136	0.184	0.31387	1.641	0.715	1.87864e-06			glycogen/starch/alpha-glucan family phosphorylase
BQ8897_RS07430	9596	6633	9183	0.691	-0.533	1.18887e-16	0.957	-0.063	0.448302	1.385	0.47	2.52001e-13			glycosyltransferase family 1 protein
BQ8897_RS11135	120	83	126	0.691	-0.533	0.103544	1.057	0.08	0.846432	1.529	0.612	0.0454853		MGE	DNA primase
BQ8897_RS05415	1141	787	1205	0.69	-0.536	5.14507e-09	1.056	0.078	0.500105	1.531	0.614	1.09264e-11			class I SAM-dependent methyltransferase
BQ8897_RS07290	50459	34747	51646	0.689	-0.538	9.91256e-32	1.023	0.032	0.607453	1.485	0.571	7.31518e-36			translation initiation factor IF-3
BQ8897_RS04665	25182	17279	26099	0.689	-0.537	7.85086e-08	1.038	0.054	0.697132	1.506	0.591	2.02792e-09			ATP-dependent helicase
BQ8897_RS01485	83	52	227	0.689	-0.538	0.381298	3.383	1.758	0.000826653	4.913	2.297	3.0096e-06			hypothetical protein
BQ8897_RS03155	2152	1482	3108	0.688	-0.54	4.75907e-09	1.444	0.53	1.16726e-08	2.1	1.07	2.48874e-33			ABC transporter ATP-binding protein
BQ8897_RS09945	197	135	260	0.688	-0.539	0.00739534	1.323	0.404	0.0544319	1.923	0.944	4.25469e-07			two-component system response regulator DcuR
BQ8897_RS08355	19736	13519	20988	0.685	-0.547	1.42089e-22	1.062	0.087	0.204105	1.552	0.634	2.46212e-30			endolytic transglycosylase MltG
BQ8897_RS08350	4020	2748	4162	0.684	-0.549	6.09214e-18	1.034	0.049	0.561147	1.513	0.597	2.63341e-21			transcription elongation factor GreA
BQ8897_RS00870	63	51	56	0.683	-0.55	0.299958	0.778	-0.363	0.519547	1.138	0.187	0.731134		MGE	DUF1599 domain-containing protein
BQ8897_RS07285	18309	12506	19311	0.682	-0.552	6.33401e-28	1.054	0.076	0.221917	1.546	0.628	3.21114e-36			50S ribosomal protein L35
BQ8897_RS00895	38	27	44	0.681	-0.555	0.43885	0.987	-0.019	0.98212	1.45	0.536	0.41103		MGE	hypothetical protein
BQ8897_RS11085	1036	701	1086	0.68	-0.556	5.43318e-06	1.054	0.076	0.636313	1.55	0.632	1.37635e-07			YhgE/Pip domain-containing protein
BQ8897_RS00865	163	130	127	0.68	-0.556	0.13363	0.703	-0.509	0.196073	1.034	0.048	0.913135		MGE	NA
BQ8897_RS00580	21262	14443	22060	0.679	-0.558	6.17275e-24	1.038	0.054	0.454199	1.528	0.612	7.24861e-29			50S ribosomal protein L36
BQ8897_RS03135	1614	1097	1846	0.679	-0.558	2.56572e-11	1.143	0.193	0.0416103	1.684	0.752	4.88906e-20			DUF1027 domain-containing protein
BQ8897_RS09600	10	7	6	0.679	-0.559	0.697634	0.652	-0.617	0.664406	0.96	-0.058	0.968031			hypothetical protein
BQ8897_RS06920	3020	2048	3329	0.678	-0.56	5.95e-17	1.102	0.14	0.0716759	1.625	0.7	2.47091e-26			type 2 isopentenyl-diphosphate Delta-isomerase
BQ8897_RS04580	4167	2821	4799	0.677	-0.563	8.86837e-22	1.152	0.204	0.00150519	1.701	0.767	4.17548e-40			FtsW/RodA/SpoVE family cell cycle protein
BQ8897_RS06160	4448	3007	4598	0.676	-0.566	7.91091e-16	1.034	0.048	0.609544	1.531	0.614	1.06065e-18			UDP-N-acetylenolpyruvoylglucosamine reductase
BQ8897_RS07395	785	528	1728	0.675	-0.567	1.30704e-07	2.202	1.139	9.93858e-30	3.263	1.706	2.82148e-64			sortase
BQ8897_RS09035	3049	2042	5863	0.675	-0.567	0.00217519	1.939	0.955	1.2511e-07	2.873	1.522	6.86707e-19			prenyltransferase
BQ8897_RS10980	13	9	16	0.675	-0.567	0.579045	1.329	0.411	0.687186	1.969	0.978	0.245735			hypothetical protein
BQ8897_RS02895	2100	1414	2818	0.674	-0.57	1.4196e-07	1.339	0.421	0.000215254	1.988	0.991	2.67817e-21			23S rRNA (uracil(1939)-C(5))-methyltransferase RlmD
BQ8897_RS09190	128	86	182	0.672	-0.573	0.0355403	1.394	0.479	0.0877315	2.074	1.052	2.1724e-05		MGE	DUF1642 domain-containing protein
BQ8897_RS02890	274	173	473	0.672	-0.572	0.249046	2.033	1.023	0.0301983	3.023	1.596	0.000152674			recombination regulator RecX
BQ8897_RS04730	157	106	181	0.671	-0.576	0.0251709	1.153	0.205	0.490479	1.719	0.781	0.00119057			PTS beta-glucoside transporter subunit IIBCA
BQ8897_RS00890	205	158	160	0.669	-0.58	0.0921659	0.729	-0.457	0.218686	1.089	0.123	0.745746		MGE	DUF1642 domain-containing protein
BQ8897_RS07415	4571	3046	10668	0.667	-0.583	8.34674e-08	2.336	1.224	6.93963e-31	3.501	1.808	1.0767e-67			hypothetical protein
BQ8897_RS03405	53	41	53	0.667	-0.585	0.301042	0.895	-0.16	0.80897	1.342	0.425	0.430155		MGE	hypothetical protein
BQ8897_RS11310	7234	4828	8689	0.666	-0.586	6.43632e-19	1.201	0.264	0.000212381	1.802	0.849	3.09628e-39			sugar transporter
BQ8897_RS00775	710	580	624	0.666	-0.586	0.0595521	0.824	-0.279	0.433318	1.237	0.307	0.329564		MGE	hypothetical protein
BQ8897_RS03480	51	38	42	0.666	-0.585	0.270541	0.753	-0.409	0.467996	1.13	0.177	0.748578		MGE	DUF3310 domain-containing protein
BQ8897_RS03465	37	29	29	0.666	-0.586	0.361792	0.751	-0.414	0.538627	1.127	0.172	0.79383		MGE	hypothetical protein
BQ8897_RS07380	2050	1363	2366	0.665	-0.588	7.98566e-14	1.154	0.207	0.0194241	1.735	0.795	7.35039e-25			TIGR01212 family radical SAM protein
BQ8897_RS07645	20	11	50	0.665	-0.589	0.580764	3.058	1.613	0.0718793	4.599	2.201	0.00664611			hypothetical protein
BQ8897_RS03145	1730	1147	2138	0.664	-0.591	4.35971e-09	1.235	0.305	0.00551774	1.86	0.895	5.58736e-20			VanZ family protein
BQ8897_RS00345	10	6	41	0.662	-0.595	0.532195	4.319	2.111	0.0034411	6.522	2.705	0.000103714			sugar ABC transporter permease
BQ8897_RS11170	25	17	29	0.66	-0.598	0.427891	1.197	0.259	0.753713	1.812	0.857	0.193509		MGE	phage repressor protein
BQ8897_RS06735	1947	1278	2584	0.658	-0.603	7.81824e-06	1.326	0.407	0.00523974	2.014	1.01	7.32228e-15			hypothetical protein
BQ8897_RS10180	81	57	136	0.656	-0.609	0.118132	1.644	0.717	0.0624397	2.507	1.326	0.000110577			phosphate ABC transporter permease subunit PstC
BQ8897_RS07420	237	154	644	0.653	-0.616	0.00119666	2.698	1.432	5.1042e-17	4.134	2.048	6.51236e-33			signal peptidase I
BQ8897_RS06145	1452	934	2174	0.653	-0.615	0.0178011	1.564	0.646	0.0171746	2.396	1.261	1.34706e-07			ABC transporter permease
BQ8897_RS09575	2723	1820	4491	0.652	-0.616	1.26533e-05	1.646	0.719	4.63436e-07	2.522	1.335	3.48896e-23			glycine betaine/L-proline ABC transporter ATP-binding protein
BQ8897_RS02390	274	178	349	0.652	-0.617	0.0044288	1.262	0.336	0.160492	1.936	0.953	2.98429e-06			PTS sugar transporter subunit IIC
BQ8897_RS06155	6067	3939	6396	0.649	-0.623	1.34348e-26	1.055	0.077	0.286497	1.625	0.7	1.17324e-33			spermidine/putrescine import ATP-binding protein PotA
BQ8897_RS06730	2188	1418	2733	0.649	-0.624	6.02008e-09	1.248	0.32	0.00660647	1.924	0.944	1.54174e-19			VOC family protein
BQ8897_RS07405	1376	892	2733	0.649	-0.623	2.07712e-06	1.998	0.998	4.77088e-15	3.077	1.621	9.37229e-39			class C sortase
BQ8897_RS06625	6372	4119	6685	0.647	-0.629	1.59807e-23	1.05	0.071	0.375369	1.624	0.699	3.71347e-29			adenine phosphoribosyltransferase
BQ8897_RS06150	4010	2602	4821	0.647	-0.627	4.46089e-13	1.204	0.268	0.00523974	1.861	0.896	5.15268e-26			ABC transporter permease
BQ8897_RS09990	78	50	84	0.647	-0.628	0.114101	1.079	0.11	0.822822	1.668	0.738	0.0459776			galactose-6-phosphate isomerase
BQ8897_RS08860	4674	3022	5595	0.646	-0.63	4.86426e-14	1.199	0.262	0.0047164	1.857	0.893	1.45162e-27			excinuclease ABC subunit UvrA
BQ8897_RS09015	2624	1690	4059	0.645	-0.634	7.24328e-19	1.548	0.63	3.80053e-19	2.401	1.264	4.46452e-74			thiol reductant ABC exporter subunit CydD
BQ8897_RS07790	55	36	66	0.645	-0.632	0.173654	1.192	0.253	0.631208	1.847	0.885	0.034959			CPBP family intramembrane metalloprotease
BQ8897_RS09010	3421	2193	5079	0.644	-0.636	6.43601e-12	1.486	0.571	1.11901e-09	2.308	1.207	4.25832e-41			thiol reductant ABC exporter subunit CydC
BQ8897_RS10000	3368	2162	1301	0.642	-0.64	1.202e-08	0.386	-1.374	6.93578e-35	0.601	-0.734	6.6139e-11			exo-alpha-sialidase
BQ8897_RS09045	81	52	128	0.641	-0.641	0.0881952	1.601	0.679	0.0704175	2.497	1.32	7.83402e-05			NA
BQ8897_RS04995	13469	8585	15541	0.639	-0.646	4.12285e-15	1.157	0.21	0.026424	1.809	0.856	3.98497e-26			UDP-N-acetylglucosamine 1-carboxyvinyltransferase
BQ8897_RS00330	10699	6817	13515	0.637	-0.651	2.98676e-10	1.261	0.334	0.00331241	1.98	0.986	1.62778e-22			LysM peptidoglycan-binding domain-containing protein
BQ8897_RS10295	308	200	395	0.636	-0.652	0.00229402	1.222	0.289	0.231098	1.921	0.942	3.43428e-06		MGE	conjugal transfer protein
BQ8897_RS03460	1175	912	823	0.636	-0.652	0.0302555	0.63	-0.667	0.0344668	0.989	-0.016	0.967981		MGE	hypothetical protein
BQ8897_RS03140	3944	2505	4204	0.635	-0.655	4.85192e-19	1.068	0.095	0.294759	1.682	0.75	6.06099e-25			23S rRNA (adenine(2503)-C(2))-methyltransferase RlmN
BQ8897_RS09570	4213	2758	6730	0.635	-0.655	1.895e-05	1.601	0.679	1.57576e-05	2.52	1.333	7.63372e-20			glycine/betaine ABC transporter permease
BQ8897_RS03440	278	201	214	0.634	-0.657	0.036505	0.713	-0.488	0.153787	1.124	0.169	0.623417		MGE	hypothetical protein
BQ8897_RS03150	2188	1383	3186	0.632	-0.662	1.71084e-14	1.459	0.545	3.47674e-10	2.308	1.207	6.64745e-47			multidrug ABC transporter permease/ATP-binding protein
BQ8897_RS03445	801	596	558	0.632	-0.662	0.0241146	0.642	-0.639	0.0390654	1.016	0.023	0.950962		MGE	DEAD/DEAH box helicase
BQ8897_RS00785	149	102	137	0.632	-0.662	0.0283457	0.881	-0.183	0.617286	1.393	0.479	0.110591		MGE	hypothetical protein
BQ8897_RS03625	11	7	16	0.628	-0.672	0.552803	1.368	0.452	0.693373	2.179	1.124	0.233517		MGE	hypothetical protein
BQ8897_RS05425	27855	17477	27950	0.627	-0.673	4.83117e-16	0.998	-0.002	0.984925	1.592	0.671	3.76843e-16			BMP family ABC transporter substrate-binding protein
BQ8897_RS07410	2660	1663	5593	0.626	-0.675	3.96713e-08	2.115	1.081	3.21884e-19	3.377	1.756	2.88413e-50			hypothetical protein
BQ8897_RS07400	1097	687	2268	0.626	-0.675	2.75455e-07	2.077	1.055	1.09462e-16	3.318	1.73	1.31654e-43			hypothetical protein
BQ8897_RS10290	291	185	383	0.626	-0.675	0.000704713	1.275	0.35	0.110995	2.036	1.026	5.99036e-08		MGE	hypothetical protein
BQ8897_RS08370	5301	3313	5834	0.625	-0.678	2.18211e-28	1.101	0.139	0.0537123	1.761	0.817	3.81806e-41			hypothetical protein
BQ8897_RS06475	1022	640	1404	0.625	-0.678	2.93698e-10	1.374	0.458	3.46716e-05	2.197	1.136	9.86449e-28			LysR family transcriptional regulator
BQ8897_RS03830	704	440	1400	0.622	-0.684	1.00611e-06	1.987	0.99	1.77713e-13	3.192	1.675	1.03072e-36		transposase	transposase
BQ8897_RS11265	731	455	2842	0.621	-0.688	0.000675979	3.87	1.952	3.83662e-25	6.235	2.64	1.18577e-45			NA
BQ8897_RS11335	184	113	236	0.618	-0.694	0.0114264	1.308	0.387	0.197958	2.116	1.081	2.40805e-05			hypothetical protein
BQ8897_RS00900	95	64	82	0.618	-0.695	0.0959417	0.78	-0.359	0.445084	1.262	0.336	0.433566		MGE	hypothetical protein
BQ8897_RS09205	57	39	84	0.616	-0.7	0.148508	1.328	0.409	0.431909	2.157	1.109	0.0108946		MGE	hypothetical protein
BQ8897_RS10960	3	2	2	0.615	-0.701	0.751263	0.592	-0.756	NA	0.963	-0.054	0.980219			DNA-directed RNA polymerase sigma-70 factor
BQ8897_RS08300	82	50	158	0.607	-0.72	0.0208872	1.929	0.948	0.00115187	3.178	1.668	1.99149e-09			hypothetical protein
BQ8897_RS09020	5941	3602	8887	0.606	-0.723	2.54402e-15	1.495	0.58	5.17767e-10	2.468	1.303	2.92793e-48			cytochrome d ubiquinol oxidase subunit II
BQ8897_RS03835	1307	795	2815	0.605	-0.725	2.13314e-08	2.143	1.1	2.47378e-18	3.543	1.825	2.9981e-49			NA
BQ8897_RS09180	367	228	441	0.603	-0.73	0.000100792	1.171	0.227	0.2954	1.941	0.957	1.27151e-07		MGE	DUF1492 domain-containing protein
BQ8897_RS06140	5562	3345	6032	0.602	-0.733	1.27177e-33	1.085	0.117	0.106826	1.802	0.85	2.60155e-45			spermidine/putrescine ABC transporter substrate-binding protein
BQ8897_RS02380	41	24	54	0.602	-0.731	0.155517	1.322	0.403	0.463449	2.194	1.134	0.0143006			PTS lactose/cellobiose transporter subunit IIA
BQ8897_RS09030	6613	3967	10161	0.601	-0.734	5.79068e-24	1.537	0.62	2.81614e-17	2.557	1.354	1.98485e-80			NAD(P)/FAD-dependent oxidoreductase
BQ8897_RS05030	4247	2554	4870	0.601	-0.734	4.28175e-20	1.148	0.199	0.0298441	1.91	0.934	2.79698e-32			DNA ligase (NAD(+)) LigA
BQ8897_RS05035	2360	1409	2643	0.597	-0.744	1.32531e-20	1.121	0.164	0.0783299	1.877	0.909	1.283e-30			diacylglycerol kinase
BQ8897_RS10345	3274	1906	5405	0.597	-0.744	0.000829171	1.733	0.794	0.000560553	2.904	1.538	2.26344e-13		MGE	transporter
BQ8897_RS03430	605	440	456	0.596	-0.746	0.0179947	0.683	-0.55	0.110962	1.145	0.195	0.572574		MGE	hypothetical protein
BQ8897_RS05440	8080	4815	10065	0.595	-0.749	1.67495e-13	1.254	0.327	0.00375628	2.108	1.076	3.69166e-27			ABC transporter permease
BQ8897_RS01780	1	0	6	0.592	-0.756	0.831128	8.557	3.097	NA	14.454	3.853	0.104889		MGE	membrane protein
BQ8897_RS03005	4	2	27	0.591	-0.758	0.602941	7.998	3	0.00308399	13.528	3.758	0.00023918			hypothetical protein
BQ8897_RS04480	7910	4659	8097	0.59	-0.761	4.42609e-19	1.018	0.026	0.838713	1.725	0.787	1.50002e-20			DUF3270 domain-containing protein
BQ8897_RS07375	1659	980	1891	0.59	-0.761	4.09872e-14	1.139	0.188	0.111548	1.931	0.95	9.58707e-22			methyltransferase domain-containing protein
BQ8897_RS10970	160	97	156	0.59	-0.762	0.0157077	0.997	-0.004	0.992425	1.691	0.758	0.0128185			DNA translocase FtsK
BQ8897_RS01760	2239	1318	2636	0.589	-0.764	2.03849e-16	1.179	0.238	0.0241382	2.002	1.001	6.12665e-28		MGE	tetracycline resistance ribosomal protection protein Tet(M)
BQ8897_RS08360	2252	1334	2415	0.589	-0.763	5.00952e-15	1.075	0.104	0.393954	1.824	0.867	2.17115e-19			N-acetyltransferase
BQ8897_RS10355	8	6	10	0.589	-0.764	0.579496	1.064	0.089	0.954292	1.806	0.853	0.474517		MGE	hypothetical protein
BQ8897_RS08365	10357	6092	11341	0.588	-0.767	1.02508e-35	1.096	0.132	0.0711293	1.865	0.899	3.82058e-49			UDP-N-acetylmuramate--L-alanine ligase
BQ8897_RS09330	978	574	1147	0.588	-0.767	1.09176e-12	1.176	0.233	0.0567275	2.001	1.001	2.92797e-21			NA
BQ8897_RS11130	10	6	15	0.585	-0.773	0.528484	1.613	0.69	0.555606	2.757	1.463	0.146741		MGE	hypothetical protein
BQ8897_RS08495	3765	2194	6653	0.584	-0.776	1.68419e-10	1.78	0.832	9.27733e-12	3.049	1.608	1.59888e-42			amino acid ABC transporter substrate-binding protein
BQ8897_RS03945	2026	1181	2157	0.583	-0.779	4.62909e-26	1.064	0.09	0.318558	1.826	0.869	1.64464e-32			RNA methyltransferase
BQ8897_RS00395	238	135	222	0.583	-0.78	0.00495744	0.937	-0.093	0.80186	1.609	0.686	0.0117862			5-(carboxyamino)imidazole ribonucleotide synthase
BQ8897_RS00905	20	12	21	0.583	-0.78	0.385206	0.96	-0.059	0.95784	1.647	0.72	0.384583		MGE	hypothetical protein
BQ8897_RS05435	7989	4632	8796	0.582	-0.782	2.33721e-29	1.099	0.137	0.10073	1.89	0.919	1.53718e-40			ABC transporter permease
BQ8897_RS03950	604	353	633	0.582	-0.78	8.96875e-09	1.051	0.071	0.697257	1.804	0.851	2.08104e-10			hypothetical protein
BQ8897_RS09025	7574	4388	11736	0.58	-0.785	2.41844e-25	1.551	0.633	1.08392e-16	2.673	1.418	1.14373e-81			cytochrome ubiquinol oxidase subunit I
BQ8897_RS05420	2235	1293	2568	0.578	-0.79	5.36724e-16	1.15	0.201	0.0770581	1.988	0.992	5.52143e-25			cytidine deaminase
BQ8897_RS05040	7709	4425	8485	0.574	-0.801	1.62743e-26	1.101	0.139	0.123854	1.919	0.94	1.47915e-36			type I pullulanase
BQ8897_RS00385	237	134	224	0.574	-0.802	0.000824289	0.937	-0.093	0.770351	1.634	0.709	0.0027911			phosphoribosylamine--glycine ligase
BQ8897_RS10015	13	8	14	0.573	-0.805	0.384855	1.05	0.071	0.94904	1.835	0.875	0.298477			PTS galactose transporter subunit IIA
BQ8897_RS03425	633	433	425	0.572	-0.806	0.00451918	0.586	-0.772	0.00998522	1.024	0.034	0.924006		MGE	chromosome segregation protein SMC
BQ8897_RS00885	70	49	52	0.572	-0.806	0.138233	0.631	-0.663	0.250289	1.104	0.143	0.814442		MGE	hypothetical protein
BQ8897_RS03470	120	82	89	0.571	-0.808	0.054552	0.647	-0.628	0.164286	1.133	0.18	0.700496		MGE	RusA family crossover junction endodeoxyribonuclease
BQ8897_RS10400	0	0	1	0.571	-0.807	0.89601	1.886	0.916	NA	3.301	1.723	0.740878		MGE	hypothetical protein
BQ8897_RS02145	522	297	790	0.57	-0.812	1.13761e-08	1.512	0.597	3.36253e-05	2.655	1.409	6.68742e-25			NA
BQ8897_RS04485	3824	2177	3819	0.569	-0.813	3.20101e-14	0.991	-0.013	0.932237	1.741	0.8	5.7601e-14			U32 family peptidase
BQ8897_RS10340	2672	1509	3825	0.568	-0.816	7.04514e-10	1.446	0.532	0.0001512	2.546	1.348	1.1272e-25		MGE	hypothetical protein
BQ8897_RS06035	1447	820	1932	0.567	-0.818	2.10529e-16	1.337	0.419	5.87698e-05	2.357	1.237	5.60764e-37			MFS transporter
BQ8897_RS09050	6	3	20	0.566	-0.821	0.531225	3.694	1.885	0.0704847	6.528	2.707	0.00616957			hypothetical protein
BQ8897_RS01740	2	1	2	0.566	-0.822	0.779416	0.981	-0.028	NA	1.734	0.794	0.747689		MGE	sigma-70 family RNA polymerase sigma factor
BQ8897_RS06015	798	442	1984	0.561	-0.834	2.14693e-06	2.599	1.378	3.92164e-16	4.633	2.212	2.85528e-40			formate transporter
BQ8897_RS11175	54	31	53	0.561	-0.835	0.0688654	1.003	0.005	0.992425	1.79	0.84	0.0545813		MGE	hypothetical protein
BQ8897_RS08975	27048	15129	31851	0.56	-0.836	1.02723e-24	1.177	0.235	0.0119	2.101	1.071	2.57788e-40			aquaporin family protein
BQ8897_RS03410	147	97	115	0.56	-0.837	0.0307906	0.685	-0.546	0.19998	1.223	0.291	0.482384		MGE	hypothetical protein
BQ8897_RS10775	6985	3845	17629	0.559	-0.838	9.25284e-14	2.533	1.341	2.05929e-33	4.529	2.179	1.04407e-88			NA
BQ8897_RS03475	48	32	29	0.557	-0.844	0.154538	0.52	-0.945	0.125166	0.933	-0.1	0.882599		MGE	hypothetical protein
BQ8897_RS01830	0	0	0	0.556	-0.846	0.890904	0.552	-0.856	NA	1	0	1		MGE	hypothetical protein
BQ8897_RS08500	2058	1141	3251	0.555	-0.85	1.43544e-10	1.581	0.661	1.29606e-06	2.849	1.511	7.51415e-32			glutamine amidotransferase
BQ8897_RS04490	6958	3836	6650	0.554	-0.852	3.19688e-15	0.955	-0.066	0.657156	1.724	0.786	2.93749e-13			collagenase-like protease
BQ8897_RS09995	66	37	59	0.553	-0.855	0.0336073	0.89	-0.168	0.737367	1.611	0.688	0.0827332			NA
BQ8897_RS10975	71	39	71	0.551	-0.859	0.0214766	1.013	0.018	0.971629	1.837	0.877	0.0146446			hypothetical protein
BQ8897_RS01445	11	6	50	0.548	-0.868	0.357903	4.94	2.304	0.00212257	9.014	3.172	1.67922e-05			competence protein CglA
BQ8897_RS09580	0	0	0	0.547	-0.87	0.889661	1.059	0.082	NA	1.934	0.952	0.8603			hypothetical protein
BQ8897_RS03435	361	235	254	0.546	-0.874	0.00438093	0.651	-0.62	0.0644774	1.192	0.254	0.448334		MGE	hypothetical protein
BQ8897_RS10390	10	6	13	0.546	-0.873	0.416649	1.276	0.352	0.759562	2.338	1.225	0.191969		MGE	hypothetical protein
BQ8897_RS09335	573	309	696	0.544	-0.879	8.54201e-08	1.222	0.289	0.12523	2.248	1.169	2.88437e-13			3'-5' exonuclease
BQ8897_RS05430	13490	7289	14827	0.543	-0.88	5.65019e-37	1.1	0.138	0.0987214	2.026	1.018	1.46258e-49			ABC transporter ATP-binding protein
BQ8897_RS04505	3261	1778	3304	0.543	-0.882	6.04716e-25	1.013	0.018	0.884867	1.867	0.9	3.41594e-26			divalent metal cation transporter
BQ8897_RS05195	2	1	2	0.543	-0.881	0.797351	1.978	0.984	NA	3.644	1.865	0.476694			hypothetical protein
BQ8897_RS05815	630	324	1061	0.541	-0.886	0.000104377	1.68	0.749	0.00165341	3.105	1.634	4.82376e-14			hypothetical protein
BQ8897_RS03415	63	38	54	0.536	-0.9	0.0684685	0.754	-0.407	0.465578	1.408	0.494	0.326962		MGE	hypothetical protein
BQ8897_RS10770	6172	3214	13655	0.534	-0.905	5.72252e-11	2.235	1.16	3.95751e-17	4.184	2.065	9.68469e-54			ABC transporter ATP-binding protein
BQ8897_RS01820	1	0	1	0.533	-0.908	0.885315	1.425	0.511	NA	2.675	1.42	0.785535		MGE	DUF961 domain-containing protein
BQ8897_RS01390	1106	587	1820	0.532	-0.911	8.43786e-16	1.644	0.717	1.72464e-10	3.09	1.628	1.1494e-49			4-(cytidine 5'-diphospho)-2-C-methyl-D-erythritol kinase
BQ8897_RS06230	758	403	526	0.531	-0.913	2.95903e-15	0.695	-0.525	1.43093e-05	1.308	0.387	0.00148413			kinase
BQ8897_RS10385	235	137	243	0.53	-0.915	0.00144736	0.958	-0.062	0.874859	1.807	0.853	0.00246893		MGE	hypothetical protein
BQ8897_RS10310	60	29	91	0.528	-0.923	0.0575583	1.458	0.544	0.287644	2.764	1.467	0.000894968		MGE	conjugal transfer protein
BQ8897_RS09200	69	41	112	0.526	-0.926	0.0358505	1.463	0.549	0.244362	2.78	1.475	0.000266954		MGE	class I SAM-dependent methyltransferase
BQ8897_RS01755	360	188	426	0.522	-0.939	1.78422e-08	1.182	0.241	0.212792	2.265	1.179	4.55045e-13		MGE	conjugal transfer protein
BQ8897_RS03450	62	35	43	0.521	-0.941	0.105423	0.569	-0.813	0.189697	1.093	0.129	0.84747		MGE	hypothetical protein
BQ8897_RS11165	18	9	18	0.521	-0.941	0.286658	1.071	0.099	0.925585	2.057	1.04	0.197031		MGE	hypothetical protein
BQ8897_RS06825	2446	1267	10178	0.52	-0.944	3.86045e-06	4.216	2.076	9.11815e-26	8.111	3.02	1.20354e-54			ATP-dependent Clp protease ATP-binding subunit
BQ8897_RS00340	45	24	173	0.517	-0.952	0.0575753	3.718	1.895	1.70122e-05	7.191	2.846	4.76485e-11			carbohydrate ABC transporter substrate-binding protein
BQ8897_RS06535	909	469	1211	0.516	-0.954	2.11959e-18	1.332	0.414	0.000283483	2.581	1.368	1.19411e-37			phosphonate ABC transporter ATP-binding protein
BQ8897_RS03485	77	49	55	0.513	-0.963	0.0777914	0.628	-0.671	0.256124	1.225	0.292	0.621632		MGE	hypothetical protein
BQ8897_RS10620	530	272	1450	0.512	-0.966	7.75112e-09	2.72	1.444	1.21024e-19	5.313	2.41	6.6088e-52			DUF1003 domain-containing protein
BQ8897_RS06970	2130	1070	1881	0.511	-0.968	1.77439e-10	0.904	-0.146	0.451506	1.769	0.823	5.99036e-08			bifunctional metallophosphatase/5'-nucleotidase
BQ8897_RS01900	5702	2905	7401	0.509	-0.976	2.29971e-32	1.297	0.375	1.99319e-05	2.551	1.351	6.82469e-62			ABC transporter ATP-binding protein
BQ8897_RS09245	108	61	205	0.508	-0.978	0.0044736	1.826	0.869	0.0119269	3.597	1.847	5.84971e-09		MGE	hypothetical protein
BQ8897_RS09160	116	58	339	0.508	-0.977	0.0117771	2.67	1.417	0.000123175	5.256	2.394	9.00982e-12		MGE	hypothetical protein
BQ8897_RS03420	31	15	38	0.506	-0.982	0.167173	1.175	0.232	0.783414	2.319	1.214	0.0622796		MGE	hypothetical protein
BQ8897_RS06540	643	321	971	0.499	-1.002	2.50644e-17	1.509	0.594	4.17849e-07	3.021	1.595	7.03304e-44			branched-chain amino acid ABC transporter permease
BQ8897_RS06545	653	326	890	0.499	-1.001	1.62001e-13	1.366	0.45	0.00172892	2.734	1.451	5.53837e-28			peptide ABC transporter substrate-binding protein
BQ8897_RS05790	6363	2912	10104	0.499	-1.002	0.0126578	1.569	0.65	0.145501	3.142	1.652	1.12513e-05			NA
BQ8897_RS09195	56	29	97	0.496	-1.01	0.0471872	1.542	0.624	0.245194	3.105	1.635	0.000429365		MGE	hypothetical protein
BQ8897_RS10350	3	1	5	0.495	-1.016	0.665071	1.807	0.854	0.700745	3.655	1.87	0.318464		MGE	XRE family transcriptional regulator
[truncated: 169 more rows]

## Sheet: Figure 3c
Figure 3c: Pigmentation and hemolytic phenotypes.
	Granada
	Columbia agar 10% horse blood
	Columbia agar 10% horse blood
	(Black and white)

## Sheet: Figure 4b
Figure 4b and 4e: qPCR saeRS.
Fold change	WT			SaeST133A			SaeST133A + pbsP terminator			SaeST133A ∆pbsP			SaeST133A ∆bvaP
pbsP	0.0143553	-0.0144996	/	11.6918	11.2271	/	11.1665	11.2527	/	-2.02	-9.32	-8.06	12.81	12.44	13.04
bvaP	-0.200913	0.0703893	0.111031	10.0181	10.0917	9.82321	8.98205	9.7234	8.92633	9.86	10.67	10.42	-4.64	-8.45	-7.6
saeR	-0.454032	0.545968	-0.321928	5.84373	7.47768	6.59604	-1.05889	0.250962	-1.32193	5.06	5.39	5.16	5.72	5.48	6.08
saeS	-0.251539	0.263034	-0.0740006	5.94251	6.64241	6.8679	-1.2863	-1.02915	-1.39593	4.94	5.05	4.75	5.84	5.45	5.93
cylE	-0.321928	0.565597	-0.473931	1.98185	2.07039	1.83996	2.91648	4.22497	2.46728	0	0.26	-0.46	1.3	1.85	1.97
hvgA	-0.340075	0.275007	0	2.1375	2.82985	2.57046	3.53232	4.73769	3.36177	0.17	-0.04	-1.02	1.97	2	2.91

## Sheet: Figure 4c
Figure 4c: beta-galactosidase activity
	WT		SaeST133A
PpbsP	0.699009	0.61172	95.8513	65.5496
PsaeR	25.1878	25.4374	44.0845	18.9778

## Sheet: Figure 4d
Figure 4d: hemolytic activities.
Biological replica	WT	SaeST133A	SaeST133A ∆bvaP	SaeST133A ∆pbsP	SaeST133A pbsP∆intern	SaeST133A pbsP∆C-ter	∆cylE	CovR D53A
1	1.3	8.6	6.4	1	1.2	8.1	/	39.2
2	1.1	13.8	6	1.8	1.8	9.5	/	27.9
3	0.9	7.1	3.7	1.1	1.1	3.4	/	13.2
4	0.8	4.4	3.5	0.9	0.9	3.3	/	/
5	0.8	3.7	4.6	0.8	1	2.5	/	/
6	1	12.5	7	1.9	1.8	5.5	/	14.2
7	/	5.3	3.4	0.9	0.9	3.7	/	30.8
8	0.65	5.85	4.88	0.78	0.73	6.65	0.12	18.05
9	1.11	7.26	7.39	1.51	1.4	7.63	0.12	12.8
10	1.24	7.33	7.01	1.67	1.6	10.43	/	13.41
mean	0.988889	7.584	5.388	1.236	1.243	6.071	0.12	21.195
SD	0.355134	3.12551	1.47923	0.414782	0.367751	2.66747	0.048	11.9749
n	9	10	10	10	10	10	4	8
Columbia agar 10% horse blood
	WT			SaeST133A pbsP∆intern
	SaeST133A			SaeST133A pbsP∆intern
	SaeST133A ∆bvaP			∆cylE
	SaeST133A ∆pbsP			CovR D53A

## Sheet: Figure 5b
Figure 5b: qPCR bceRS
Fold change	WT			BceSV124A			BceRD55A			BceSV124A BceRD55A			BceSV124A ∆BceAB
bceP	1.06	0.96	0.98	784.64	757.16	830.44	1.07	1	0.87	0.97	0.97	0.85	1.23	1.15	1.21
bceA	1.03803	1.04798	0.913994	247.404	236.851	316.604	1.04936	1.04088	0.931716	1.0917	0.977632	0.959322	∆	∆	∆
bceC	1.02	1.03	0.96	14.86	14.11	14.29	1.15	0.96	1.04	0.97	0.98	0.78	1.05	1.21	1.22
bceR	0.9	1.04	1.07	12.14	12.53	10.67	1.31	1.14	1.08	1.26	1.15	0.99	1.27	1.34	1.31
cylA	1.05	0.99	0.96	1.41	1.52	1.51	1.24	0.98	1.24	1.14	1.1	0.83	1.37	1.32	1.57
cylI	1.04	0.87	1.09	1.51	1.58	1.38	1.17	0.99	1.05	1.07	1.02	0.9	1.25	1.25	1.41
hvgA	1.06	0.94	1	1.11	1.13	1.01	1.11	1.04	1.07	1.27	1.16	0.97	1.62	1.49	1.59

## Sheet: Figure 5c
Figure 5c: drug resistance
Strain	WT	WT	WT	WT	WT	WT	WT	WT	WT	WT	WT	WT	WT	WT	WT	WT	WT	WT	WT	WT	WT	WT	WT	WT	WT	WT	WT	WT	WT	WT	WT	WT	WT	WT	WT	WT	WT	WT	WT	WT	WT	WT	WT	WT	WT	WT	WT	WT	WT
Biological replica	1	2	3	1	2	3	1	2	3	1	2	3	1	2	3	1	2	3	1	2	3	1	2	3	1	2	3	1	2	3	1	2	3	1	2	3	1	2	3	1	2	3	1	2	3	1	2	3	1
Condition	nisinO	nisinO	nisinO	nisin8	nisin8	nisin8	nisin16	nisin16	nisin16	nisin32	nisin32	nisin32	nisin64	nisin64	nisin64	nisin128	nisin128	nisin128	gramicidin0	gramicidin0	gramicidin0	gramicidin5	gramicidin5	gramicidin5	gramicidin10	gramicidin10	gramicidin10	gramicidin20	gramicidin20	gramicidin20	gramicidin40	gramicidin40	gramicidin40	gramicidin80	gramicidin80	gramicidin80	colistin0	colistin0	colistin0	colistin8	colistin8	colistin8	colistin16	colistin16	colistin16	colistin32	colistin32	colistin32	colistin64
0	0.008	0.009	0.008	0.009	0.009	0.009	0.009	0.01	0.009	0.01	0.01	0.01	0.01	0.01	0.01	0.01	0.01	0.01	0.01	0.01	0.01	0.01	0.01	0.01	0.01	0.01	0.01	0.011	0.011	0.01	0.01	0.01	0.01	0.01	0.01	0.01	0.009	0.009	0.009	0.01	0.01	0.009	0.01	0.01	0.009	0.009	0.01	0.009	0.01
0.166667	0.01	0.01	0.01	0.01	0.01	0.01	0.01	0.01	0.01	0.01	0.01	0.01	0.01	0.01	0.01	0.01	0.01	0.01	0.01	0.01	0.01	0.01	0.01	0.01	0.01	0.01	0.01	0.01	0.01	0.01	0.01	0.01	0.01	0.01	0.01	0.01	0.01	0.01	0.01	0.01	0.01	0.01	0.01	0.01	0.01	0.01	0.01	0.01	0.01
0.333333	0.012	0.012	0.012	0.011	0.011	0.011	0.011	0.01	0.01	0.01	0.01	0.01	0.01	0.01	0.01	0.01	0.01	0.01	0.01	0.01	0.01	0.01	0.01	0.01	0.01	0.01	0.01	0.01	0.01	0.01	0.01	0.01	0.01	0.01	0.01	0.01	0.012	0.011	0.012	0.011	0.01	0.011	0.011	0.01	0.011	0.011	0.01	0.011	0.01
0.5	0.016	0.015	0.016	0.013	0.013	0.013	0.012	0.011	0.011	0.01	0.01	0.01	0.01	0.01	0.01	0.01	0.01	0.01	0.01	0.01	0.01	0.01	0.01	0.01	0.01	0.01	0.01	0.01	0.01	0.01	0.01	0.01	0.01	0.01	0.01	0.01	0.015	0.014	0.015	0.013	0.012	0.013	0.013	0.012	0.013	0.012	0.012	0.013	0.012
0.666667	0.023	0.02	0.021	0.016	0.015	0.015	0.013	0.013	0.012	0.011	0.01	0.011	0.01	0.01	0.01	0.011	0.01	0.01	0.011	0.011	0.01	0.01	0.01	0.01	0.01	0.01	0.01	0.01	0.01	0.01	0.01	0.01	0.01	0.01	0.01	0.01	0.021	0.019	0.02	0.017	0.016	0.017	0.016	0.015	0.016	0.015	0.015	0.015	0.014
0.833333	0.031	0.028	0.03	0.02	0.02	0.02	0.015	0.015	0.014	0.011	0.011	0.011	0.011	0.01	0.011	0.011	0.01	0.011	0.011	0.012	0.011	0.011	0.011	0.011	0.01	0.01	0.01	0.01	0.01	0.01	0.01	0.01	0.01	0.01	0.01	0.01	0.029	0.026	0.028	0.023	0.021	0.023	0.022	0.021	0.022	0.02	0.019	0.02	0.018
1	0.043	0.039	0.041	0.028	0.027	0.027	0.019	0.018	0.017	0.012	0.011	0.012	0.011	0.011	0.011	0.012	0.011	0.011	0.012	0.013	0.013	0.011	0.011	0.011	0.011	0.011	0.01	0.01	0.01	0.01	0.01	0.01	0.01	0.01	0.01	0.01	0.04	0.036	0.038	0.031	0.029	0.031	0.03	0.027	0.029	0.026	0.025	0.026	0.024
1.16667	0.057	0.054	0.058	0.038	0.037	0.036	0.024	0.023	0.022	0.013	0.012	0.013	0.012	0.011	0.012	0.013	0.012	0.012	0.014	0.014	0.015	0.012	0.011	0.011	0.011	0.011	0.011	0.011	0.01	0.01	0.011	0.011	0.01	0.01	0.011	0.01	0.054	0.05	0.053	0.043	0.039	0.042	0.04	0.036	0.038	0.035	0.033	0.033	0.032
1.33333	0.077	0.074	0.081	0.053	0.05	0.05	0.032	0.029	0.028	0.014	0.014	0.015	0.013	0.012	0.012	0.014	0.012	0.013	0.016	0.016	0.017	0.013	0.012	0.012	0.011	0.012	0.011	0.011	0.01	0.01	0.011	0.011	0.01	0.011	0.011	0.011	0.074	0.069	0.073	0.058	0.054	0.056	0.053	0.047	0.05	0.046	0.045	0.042	0.04
1.5	0.105	0.101	0.11	0.072	0.07	0.069	0.042	0.038	0.036	0.016	0.015	0.016	0.014	0.012	0.013	0.015	0.013	0.014	0.019	0.019	0.02	0.014	0.013	0.013	0.012	0.012	0.012	0.011	0.011	0.01	0.011	0.011	0.011	0.011	0.011	0.011	0.101	0.095	0.1	0.078	0.073	0.075	0.071	0.061	0.068	0.061	0.058	0.055	0.052
1.66667	0.138	0.134	0.146	0.097	0.094	0.094	0.056	0.051	0.048	0.018	0.017	0.018	0.015	0.014	0.014	0.016	0.014	0.015	0.022	0.022	0.024	0.016	0.014	0.014	0.013	0.012	0.012	0.011	0.011	0.011	0.011	0.011	0.011	0.011	0.011	0.011	0.135	0.128	0.133	0.103	0.099	0.101	0.095	0.078	0.091	0.082	0.076	0.071	0.068
1.83333	0.18	0.176	0.19	0.13	0.126	0.125	0.073	0.068	0.065	0.021	0.018	0.02	0.016	0.013	0.016	0.016	0.015	0.015	0.026	0.026	0.029	0.018	0.014	0.015	0.013	0.013	0.013	0.012	0.011	0.011	0.011	0.011	0.011	0.011	0.011	0.011	0.176	0.169	0.175	0.138	0.131	0.135	0.126	0.102	0.123	0.108	0.099	0.094	0.088
2	0.227	0.224	0.237	0.168	0.163	0.16	0.095	0.091	0.085	0.025	0.022	0.023	0.016	0.015	0.015	0.016	0.014	0.015	0.032	0.032	0.037	0.02	0.015	0.016	0.014	0.013	0.013	0.012	0.011	0.012	0.011	0.011	0.012	0.011	0.011	0.011	0.225	0.218	0.222	0.178	0.17	0.174	0.161	0.135	0.158	0.141	0.131	0.125	0.114
2.16667	0.285	0.282	0.297	0.211	0.208	0.206	0.121	0.115	0.111	0.029	0.027	0.026	0.017	0.015	0.017	0.016	0.016	0.016	0.039	0.039	0.045	0.024	0.016	0.018	0.016	0.013	0.014	0.013	0.012	0.012	0.012	0.012	0.012	0.011	0.012	0.012	0.282	0.277	0.281	0.222	0.216	0.219	0.202	0.174	0.2	0.18	0.167	0.163	0.145
2.33333	0.35	0.346	0.36	0.264	0.263	0.258	0.151	0.146	0.14	0.035	0.031	0.031	0.017	0.016	0.017	0.017	0.016	0.016	0.049	0.047	0.056	0.028	0.018	0.02	0.017	0.014	0.015	0.013	0.012	0.012	0.012	0.012	0.012	0.011	0.012	0.012	0.347	0.342	0.346	0.279	0.272	0.275	0.247	0.222	0.252	0.225	0.21	0.208	0.181
2.5	0.422	0.417	0.419	0.329	0.325	0.315	0.19	0.186	0.179	0.043	0.036	0.036	0.018	0.017	0.018	0.017	0.016	0.017	0.061	0.058	0.069	0.034	0.02	0.023	0.019	0.014	0.015	0.013	0.013	0.012	0.012	0.012	0.013	0.012	0.012	0.012	0.42	0.417	0.41	0.348	0.337	0.34	0.309	0.273	0.308	0.28	0.259	0.259	0.227
2.66667	0.466	0.469	0.461	0.398	0.399	0.384	0.233	0.232	0.221	0.055	0.046	0.044	0.018	0.017	0.018	0.017	0.017	0.017	0.075	0.072	0.086	0.041	0.022	0.027	0.022	0.014	0.017	0.013	0.013	0.013	0.012	0.013	0.013	0.012	0.012	0.013	0.466	0.472	0.448	0.424	0.41	0.404	0.371	0.336	0.367	0.335	0.315	0.311	0.272
2.83333	0.512	0.512	0.499	0.469	0.466	0.439	0.29	0.283	0.275	0.069	0.056	0.054	0.02	0.018	0.017	0.017	0.018	0.017	0.093	0.088	0.106	0.05	0.025	0.031	0.024	0.015	0.017	0.013	0.013	0.013	0.012	0.013	0.014	0.012	0.012	0.013	0.514	0.519	0.492	0.485	0.483	0.456	0.448	0.403	0.434	0.402	0.372	0.37	0.326
3	0.54	0.535	0.524	0.514	0.511	0.486	0.355	0.352	0.334	0.086	0.069	0.065	0.02	0.018	0.017	0.017	0.018	0.017	0.114	0.107	0.131	0.062	0.029	0.037	0.029	0.015	0.018	0.014	0.014	0.014	0.012	0.013	0.013	0.012	0.012	0.013	0.541	0.539	0.517	0.542	0.531	0.513	0.499	0.465	0.478	0.46	0.433	0.43	0.38
3.16667	0.571	0.567	0.547	0.542	0.54	0.517	0.424	0.425	0.401	0.106	0.085	0.081	0.021	0.019	0.017	0.017	0.019	0.02	0.142	0.133	0.162	0.074	0.035	0.045	0.034	0.016	0.019	0.014	0.014	0.014	0.014	0.013	0.015	0.012	0.012	0.013	0.573	0.568	0.542	0.569	0.562	0.54	0.549	0.517	0.528	0.508	0.493	0.48	0.431
3.33333	0.592	0.589	0.568	0.569	0.567	0.539	0.477	0.461	0.445	0.133	0.108	0.1	0.021	0.019	0.021	0.017	0.019	0.02	0.175	0.166	0.202	0.09	0.043	0.054	0.039	0.017	0.021	0.014	0.015	0.014	0.013	0.013	0.015	0.013	0.012	0.013	0.594	0.589	0.56	0.597	0.589	0.565	0.581	0.545	0.549	0.552	0.533	0.523	0.485
3.5	0.618	0.607	0.582	0.595	0.588	0.562	0.531	0.503	0.498	0.165	0.133	0.126	0.022	0.02	0.023	0.017	0.019	0.018	0.214	0.203	0.249	0.109	0.052	0.065	0.046	0.017	0.022	0.014	0.016	0.015	0.012	0.014	0.015	0.013	0.013	0.014	0.619	0.606	0.577	0.626	0.611	0.591	0.61	0.575	0.573	0.568	0.564	0.549	0.518
3.66667	0.633	0.624	0.594	0.609	0.604	0.58	0.556	0.532	0.522	0.205	0.167	0.16	0.024	0.021	0.023	0.017	0.019	0.02	0.264	0.249	0.305	0.132	0.063	0.079	0.054	0.018	0.023	0.014	0.016	0.015	0.013	0.014	0.014	0.012	0.013	0.014	0.634	0.622	0.592	0.64	0.629	0.608	0.63	0.602	0.597	0.592	0.584	0.575	0.546
3.83333	0.651	0.638	0.603	0.629	0.619	0.597	0.583	0.556	0.547	0.253	0.206	0.2	0.027	0.023	0.026	0.016	0.02	0.018	0.321	0.304	0.366	0.162	0.077	0.096	0.064	0.02	0.026	0.014	0.017	0.016	0.013	0.014	0.016	0.013	0.013	0.014	0.651	0.635	0.603	0.661	0.646	0.626	0.652	0.62	0.616	0.612	0.606	0.599	0.568
4	0.663	0.652	0.617	0.642	0.632	0.602	0.602	0.579	0.566	0.304	0.255	0.246	0.031	0.026	0.026	0.016	0.02	0.018	0.383	0.361	0.407	0.197	0.093	0.118	0.076	0.021	0.028	0.015	0.018	0.016	0.012	0.014	0.016	0.012	0.013	0.015	0.664	0.646	0.616	0.673	0.66	0.637	0.667	0.644	0.63	0.624	0.623	0.618	0.588
4.16667	0.678	0.671	0.629	0.656	0.651	0.621	0.619	0.592	0.583	0.364	0.314	0.304	0.036	0.029	0.028	0.016	0.02	0.018	0.434	0.416	0.454	0.241	0.112	0.143	0.092	0.022	0.032	0.014	0.02	0.016	0.012	0.014	0.017	0.012	0.013	0.015	0.677	0.662	0.628	0.689	0.678	0.654	0.677	0.66	0.644	0.637	0.642	0.637	0.606
4.33333	0.694	0.678	0.638	0.668	0.656	0.628	0.644	0.61	0.598	0.435	0.377	0.363	0.042	0.031	0.032	0.015	0.019	0.019	0.477	0.453	0.469	0.294	0.137	0.175	0.111	0.025	0.035	0.014	0.021	0.017	0.012	0.015	0.017	0.013	0.013	0.015	0.693	0.668	0.638	0.705	0.686	0.664	0.698	0.679	0.657	0.653	0.651	0.651	0.619
4.5	0.707	0.69	0.644	0.683	0.665	0.642	0.658	0.621	0.612	0.493	0.455	0.42	0.052	0.034	0.034	0.015	0.02	0.019	0.498	0.476	0.49	0.355	0.167	0.214	0.133	0.028	0.041	0.015	0.023	0.016	0.014	0.015	0.016	0.013	0.013	0.015	0.707	0.68	0.647	0.716	0.695	0.678	0.712	0.69	0.667	0.664	0.661	0.666	0.634
4.66667	0.712	0.7	0.652	0.69	0.676	0.651	0.669	0.621	0.626	0.543	0.509	0.473	0.062	0.039	0.042	0.015	0.02	0.021	0.516	0.496	0.511	0.418	0.203	0.262	0.16	0.03	0.048	0.014	0.025	0.016	0.014	0.016	0.017	0.012	0.013	0.015	0.711	0.688	0.659	0.73	0.708	0.69	0.723	0.694	0.681	0.668	0.673	0.68	0.646
4.83333	0.733	0.711	0.661	0.698	0.683	0.665	0.684	0.644	0.635	0.57	0.557	0.501	0.074	0.047	0.048	0.015	0.019	0.019	0.531	0.51	0.53	0.456	0.246	0.315	0.191	0.036	0.055	0.015	0.028	0.018	0.015	0.015	0.016	0.013	0.013	0.016	0.732	0.699	0.668	0.738	0.716	0.702	0.736	0.72	0.689	0.68	0.68	0.689	0.657
5	0.748	0.724	0.674	0.713	0.693	0.672	0.698	0.66	0.647	0.592	0.584	0.526	0.09	0.056	0.057	0.015	0.02	0.02	0.551	0.532	0.552	0.493	0.298	0.373	0.23	0.041	0.066	0.015	0.031	0.018	0.013	0.016	0.018	0.013	0.013	0.016	0.742	0.708	0.679	0.754	0.727	0.711	0.749	0.734	0.7	0.689	0.691	0.702	0.668
5.16667	0.756	0.732	0.678	0.719	0.701	0.685	0.71	0.669	0.663	0.611	0.602	0.552	0.112	0.069	0.068	0.015	0.019	0.021	0.567	0.55	0.569	0.51	0.356	0.432	0.274	0.048	0.078	0.015	0.035	0.019	0.016	0.016	0.018	0.013	0.013	0.016	0.753	0.716	0.689	0.763	0.734	0.726	0.758	0.747	0.714	0.698	0.697	0.715	0.676
5.33333	0.766	0.744	0.684	0.728	0.712	0.698	0.729	0.677	0.673	0.634	0.627	0.573	0.138	0.08	0.085	0.016	0.018	0.021	0.582	0.566	0.58	0.529	0.414	0.471	0.336	0.057	0.093	0.015	0.04	0.019	0.013	0.016	0.018	0.014	0.013	0.016	0.764	0.726	0.698	0.772	0.745	0.739	0.776	0.756	0.722	0.709	0.708	0.724	0.687
5.5	0.784	0.755	0.691	0.738	0.714	0.7	0.73	0.691	0.685	0.648	0.646	0.59	0.171	0.097	0.104	0.017	0.018	0.02	0.592	0.578	0.597	0.546	0.451	0.502	0.398	0.067	0.113	0.015	0.046	0.02	0.013	0.016	0.018	0.013	0.013	0.016	0.78	0.736	0.709	0.782	0.75	0.746	0.779	0.77	0.733	0.715	0.719	0.731	0.695
5.66667	0.793	0.765	0.701	0.748	0.731	0.715	0.739	0.684	0.693	0.659	0.66	0.61	0.213	0.111	0.131	0.019	0.02	0.019	0.606	0.587	0.611	0.564	0.489	0.522	0.449	0.081	0.137	0.015	0.053	0.021	0.014	0.016	0.019	0.013	0.013	0.017	0.79	0.745	0.718	0.793	0.764	0.759	0.789	0.771	0.742	0.721	0.725	0.752	0.703
5.83333	0.804	0.78	0.71	0.757	0.744	0.725	0.756	0.71	0.706	0.674	0.674	0.625	0.264	0.138	0.16	0.021	0.019	0.021	0.611	0.599	0.624	0.575	0.503	0.541	0.486	0.096	0.164	0.015	0.062	0.02	0.014	0.017	0.019	0.012	0.013	0.017	0.8	0.756	0.728	0.802	0.775	0.772	0.805	0.796	0.753	0.733	0.735	0.756	0.71
6	0.817	0.792	0.715	0.768	0.755	0.724	0.759	0.715	0.716	0.685	0.69	0.637	0.32	0.175	0.201	0.024	0.021	0.022	0.62	0.61	0.635	0.587	0.525	0.56	0.509	0.116	0.198	0.015	0.073	0.023	0.014	0.017	0.019	0.014	0.013	0.017	0.812	0.766	0.734	0.813	0.787	0.775	0.81	0.801	0.762	0.743	0.745	0.765	0.719
6.16667	0.828	0.803	0.729	0.776	0.76	0.743	0.766	0.737	0.724	0.694	0.698	0.65	0.38	0.215	0.251	0.028	0.021	0.025	0.629	0.621	0.648	0.596	0.543	0.576	0.523	0.141	0.239	0.015	0.087	0.023	0.014	0.017	0.017	0.013	0.013	0.017	0.824	0.775	0.747	0.82	0.793	0.792	0.817	0.819	0.771	0.751	0.752	0.776	0.727
6.33333	0.833	0.805	0.733	0.787	0.769	0.753	0.781	0.741	0.736	0.706	0.71	0.661	0.452	0.265	0.303	0.035	0.02	0.025	0.636	0.631	0.66	0.608	0.557	0.589	0.541	0.171	0.288	0.016	0.102	0.024	0.014	0.017	0.019	0.014	0.013	0.017	0.827	0.781	0.751	0.833	0.802	0.802	0.832	0.827	0.781	0.76	0.761	0.785	0.736
6.5	0.834	0.813	0.735	0.799	0.781	0.763	0.797	0.764	0.744	0.718	0.72	0.675	0.51	0.32	0.364	0.043	0.022	0.029	0.645	0.642	0.671	0.614	0.571	0.601	0.555	0.207	0.344	0.016	0.12	0.026	0.013	0.017	0.019	0.014	0.013	0.017	0.828	0.787	0.757	0.845	0.812	0.811	0.845	0.844	0.789	0.768	0.769	0.795	0.743
6.66667	0.846	0.82	0.746	0.807	0.789	0.77	0.798	0.778	0.76	0.727	0.73	0.695	0.568	0.383	0.431	0.055	0.024	0.033	0.655	0.651	0.685	0.625	0.582	0.612	0.565	0.251	0.405	0.016	0.145	0.028	0.014	0.018	0.019	0.014	0.013	0.017	0.836	0.793	0.763	0.851	0.821	0.819	0.848	0.858	0.802	0.776	0.778	0.814	0.752
6.83333	0.847	0.825	0.746	0.818	0.8	0.777	0.821	0.785	0.764	0.731	0.74	0.702	0.593	0.463	0.481	0.068	0.026	0.037	0.662	0.661	0.696	0.631	0.592	0.616	0.581	0.299	0.44	0.016	0.173	0.03	0.014	0.018	0.019	0.013	0.013	0.017	0.839	0.796	0.766	0.858	0.83	0.826	0.865	0.865	0.806	0.784	0.785	0.815	0.76
7	0.858	0.826	0.754	0.819	0.804	0.781	0.828	0.791	0.782	0.749	0.754	0.714	0.619	0.53	0.53	0.086	0.029	0.046	0.672	0.671	0.713	0.64	0.601	0.63	0.591	0.357	0.486	0.017	0.208	0.033	0.015	0.019	0.017	0.014	0.013	0.017	0.849	0.798	0.773	0.856	0.835	0.831	0.87	0.875	0.818	0.793	0.795	0.823	0.767
7.16667	0.863	0.834	0.759	0.824	0.809	0.792	0.841	0.818	0.792	0.754	0.763	0.727	0.642	0.578	0.557	0.109	0.033	0.055	0.679	0.681	0.72	0.647	0.611	0.636	0.598	0.416	0.5	0.018	0.251	0.037	0.013	0.019	0.019	0.014	0.013	0.018	0.853	0.802	0.778	0.863	0.839	0.838	0.874	0.889	0.824	0.801	0.804	0.83	0.776
7.33333	0.87	0.84	0.767	0.826	0.812	0.797	0.853	0.818	0.805	0.765	0.764	0.742	0.66	0.614	0.58	0.138	0.039	0.067	0.686	0.694	0.734	0.655	0.625	0.644	0.609	0.449	0.519	0.017	0.299	0.04	0.014	0.019	0.017	0.014	0.013	0.018	0.858	0.807	0.783	0.864	0.842	0.843	0.88	0.89	0.832	0.812	0.808	0.839	0.785
7.5	0.873	0.844	0.765	0.832	0.815	0.802	0.855	0.81	0.811	0.776	0.78	0.752	0.674	0.633	0.601	0.173	0.048	0.084	0.697	0.698	0.742	0.663	0.628	0.653	0.614	0.485	0.536	0.018	0.355	0.046	0.014	0.02	0.019	0.013	0.014	0.018	0.862	0.811	0.784	0.865	0.846	0.85	0.883	0.886	0.834	0.819	0.819	0.843	0.793
7.66667	0.882	0.843	0.768	0.837	0.824	0.805	0.859	0.838	0.82	0.779	0.79	0.771	0.689	0.649	0.616	0.217	0.052	0.103	0.702	0.709	0.75	0.67	0.636	0.661	0.62	0.502	0.553	0.019	0.411	0.05	0.015	0.021	0.019	0.014	0.014	0.018	0.871	0.812	0.786	0.871	0.852	0.854	0.884	0.902	0.841	0.817	0.826	0.854	0.797
7.83333	0.887	0.857	0.779	0.844	0.827	0.809	0.868	0.826	0.816	0.797	0.8	0.776	0.705	0.675	0.635	0.271	0.067	0.131	0.709	0.718	0.762	0.677	0.648	0.669	0.62	0.52	0.565	0.02	0.444	0.057	0.013	0.022	0.02	0.014	0.013	0.018	0.876	0.82	0.798	0.877	0.854	0.859	0.892	0.903	0.841	0.824	0.831	0.853	0.808
8	0.889	0.863	0.779	0.846	0.829	0.818	0.875	0.837	0.826	0.807	0.81	0.794	0.718	0.691	0.651	0.329	0.076	0.162	0.717	0.725	0.764	0.686	0.651	0.676	0.636	0.535	0.578	0.021	0.476	0.061	0.013	0.023	0.02	0.014	0.013	0.018	0.876	0.826	0.797	0.874	0.858	0.865	0.897	0.906	0.848	0.829	0.838	0.86	0.815
8.16667	0.896	0.87	0.786	0.852	0.834	0.825	0.878	0.849	0.837	0.812	0.819	0.813	0.727	0.706	0.656	0.396	0.093	0.208	0.722	0.732	0.77	0.694	0.661	0.684	0.643	0.551	0.586	0.023	0.495	0.074	0.014	0.023	0.02	0.014	0.014	0.018	0.88	0.831	0.807	0.88	0.861	0.872	0.897	0.915	0.859	0.829	0.84	0.871	0.819
8.33333	0.901	0.872	0.789	0.857	0.838	0.829	0.884	0.865	0.843	0.821	0.831	0.82	0.737	0.717	0.681	0.462	0.116	0.258	0.723	0.74	0.778	0.7	0.669	0.692	0.647	0.565	0.595	0.025	0.509	0.085	0.014	0.025	0.02	0.014	0.013	0.018	0.889	0.834	0.809	0.882	0.864	0.878	0.901	0.924	0.862	0.836	0.845	0.869	0.824
8.5	0.905	0.875	0.794	0.862	0.845	0.832	0.887	0.867	0.838	0.832	0.841	0.825	0.746	0.723	0.681	0.52	0.143	0.316	0.725	0.739	0.783	0.706	0.674	0.699	0.654	0.574	0.603	0.026	0.527	0.098	0.015	0.027	0.021	0.015	0.014	0.018	0.891	0.835	0.814	0.882	0.869	0.879	0.904	0.928	0.862	0.842	0.85	0.869	0.825
8.66667	0.91	0.881	0.79	0.865	0.853	0.842	0.894	0.87	0.852	0.841	0.846	0.838	0.755	0.741	0.702	0.561	0.175	0.383	0.729	0.751	0.79	0.713	0.685	0.707	0.661	0.584	0.612	0.03	0.542	0.113	0.013	0.028	0.022	0.015	0.014	0.017	0.893	0.841	0.811	0.886	0.873	0.886	0.908	0.93	0.871	0.843	0.851	0.876	0.825
8.83333	0.917	0.886	0.804	0.868	0.853	0.841	0.9	0.869	0.859	0.842	0.857	0.843	0.768	0.74	0.717	0.592	0.221	0.441	0.731	0.751	0.799	0.716	0.692	0.714	0.668	0.593	0.619	0.034	0.556	0.132	0.014	0.031	0.022	0.015	0.014	0.018	0.904	0.845	0.825	0.886	0.874	0.887	0.908	0.931	0.876	0.844	0.856	0.877	0.835
9	0.923	0.897	0.806	0.877	0.858	0.846	0.902	0.888	0.871	0.86	0.86	0.857	0.779	0.755	0.719	0.622	0.274	0.502	0.736	0.753	0.802	0.721	0.696	0.722	0.675	0.602	0.625	0.04	0.566	0.156	0.015	0.033	0.022	0.016	0.014	0.018	0.909	0.853	0.825	0.891	0.877	0.891	0.911	0.939	0.886	0.857	0.858	0.886	0.839
9.16667	0.926	0.899	0.812	0.88	0.862	0.854	0.908	0.877	0.871	0.859	0.879	0.859	0.786	0.759	0.734	0.645	0.336	0.541	0.74	0.761	0.804	0.724	0.71	0.727	0.681	0.609	0.632	0.046	0.576	0.182	0.013	0.035	0.022	0.014	0.014	0.017	0.913	0.856	0.832	0.892	0.88	0.895	0.915	0.934	0.887	0.858	0.869	0.886	0.842
9.33333	0.931	0.899	0.815	0.883	0.866	0.856	0.908	0.896	0.875	0.861	0.877	0.872	0.792	0.769	0.744	0.667	0.41	0.572	0.744	0.767	0.81	0.727	0.715	0.733	0.683	0.618	0.639	0.053	0.586	0.216	0.015	0.04	0.022	0.016	0.014	0.017	0.918	0.856	0.836	0.894	0.882	0.899	0.916	0.944	0.891	0.862	0.868	0.897	0.845
9.5	0.931	0.907	0.81	0.886	0.87	0.859	0.908	0.904	0.886	0.868	0.882	0.879	0.802	0.78	0.751	0.684	0.486	0.604	0.747	0.773	0.815	0.732	0.723	0.738	0.695	0.625	0.647	0.062	0.596	0.255	0.014	0.044	0.023	0.016	0.014	0.017	0.919	0.862	0.829	0.894	0.885	0.902	0.913	0.948	0.898	0.867	0.873	0.903	0.845
9.66667	0.936	0.912	0.82	0.89	0.862	0.864	0.917	0.899	0.886	0.869	0.878	0.88	0.813	0.79	0.766	0.701	0.557	0.62	0.752	0.769	0.817	0.735	0.719	0.741	0.7	0.632	0.653	0.074	0.602	0.303	0.014	0.048	0.028	0.013	0.014	0.017	0.923	0.866	0.843	0.895	0.88	0.905	0.917	0.947	0.9	0.865	0.872	0.901	0.85
9.83333	0.941	0.917	0.823	0.896	0.875	0.876	0.92	0.914	0.876	0.873	0.888	0.893	0.819	0.792	0.771	0.717	0.597	0.649	0.755	0.783	0.835	0.739	0.727	0.744	0.705	0.639	0.659	0.087	0.613	0.354	0.016	0.054	0.029	0.014	0.014	0.017	0.93	0.871	0.853	0.898	0.887	0.91	0.918	0.951	0.893	0.87	0.882	0.911	0.85
10	0.943	0.92	0.822	0.898	0.881	0.881	0.924	0.919	0.891	0.877	0.891	0.898	0.835	0.805	0.785	0.73	0.63	0.667	0.758	0.788	0.83	0.741	0.731	0.748	0.71	0.647	0.668	0.103	0.621	0.408	0.014	0.053	0.033	0.014	0.014	0.017	0.931	0.874	0.85	0.899	0.89	0.913	0.92	0.955	0.906	0.874	0.885	0.915	0.86
10.1667	0.946	0.922	0.826	0.902	0.887	0.879	0.928	0.926	0.902	0.881	0.896	0.902	0.845	0.818	0.794	0.742	0.654	0.681	0.761	0.79	0.831	0.745	0.736	0.752	0.712	0.654	0.674	0.123	0.62	0.45	0.014	0.062	0.034	0.014	0.014	0.017	0.934	0.874	0.857	0.899	0.893	0.913	0.922	0.958	0.913	0.878	0.89	0.916	0.864
10.3333	0.948	0.929	0.831	0.909	0.887	0.886	0.929	0.931	0.903	0.884	0.9	0.906	0.854	0.824	0.796	0.753	0.679	0.694	0.763	0.794	0.837	0.747	0.74	0.756	0.714	0.661	0.682	0.146	0.633	0.487	0.014	0.072	0.036	0.015	0.014	0.017	0.938	0.879	0.869	0.902	0.893	0.916	0.923	0.96	0.913	0.879	0.894	0.919	0.866
10.5	0.95	0.935	0.825	0.909	0.89	0.896	0.932	0.92	0.911	0.891	0.905	0.911	0.863	0.833	0.805	0.767	0.695	0.711	0.767	0.796	0.849	0.753	0.745	0.76	0.72	0.669	0.688	0.173	0.645	0.508	0.013	0.08	0.04	0.014	0.014	0.017	0.939	0.885	0.86	0.901	0.895	0.92	0.925	0.955	0.919	0.887	0.899	0.922	0.869
10.6667	0.952	0.94	0.83	0.91	0.896	0.894	0.935	0.926	0.896	0.891	0.905	0.926	0.873	0.839	0.832	0.774	0.714	0.723	0.772	0.8	0.858	0.755	0.746	0.764	0.72	0.677	0.697	0.209	0.652	0.523	0.013	0.093	0.045	0.014	0.014	0.017	0.941	0.891	0.874	0.899	0.897	0.921	0.924	0.956	0.912	0.887	0.9	0.936	0.873
10.8333	0.955	0.939	0.835	0.911	0.899	0.899	0.934	0.936	0.918	0.894	0.91	0.926	0.882	0.848	0.834	0.785	0.729	0.74	0.775	0.806	0.861	0.76	0.751	0.768	0.722	0.685	0.703	0.249	0.66	0.538	0.015	0.112	0.047	0.013	0.014	0.017	0.945	0.889	0.884	0.9	0.897	0.923	0.923	0.961	0.926	0.892	0.906	0.933	0.876
11	0.959	0.943	0.833	0.918	0.901	0.905	0.935	0.943	0.916	0.897	0.913	0.933	0.888	0.858	0.841	0.794	0.738	0.748	0.777	0.813	0.871	0.763	0.756	0.772	0.727	0.691	0.709	0.295	0.665	0.552	0.013	0.131	0.061	0.014	0.014	0.016	0.949	0.894	0.883	0.901	0.898	0.925	0.924	0.964	0.926	0.892	0.91	0.94	0.878
11.1667	0.961	0.952	0.833	0.919	0.904	0.907	0.939	0.937	0.924	0.9	0.917	0.934	0.892	0.864	0.862	0.807	0.757	0.761	0.781	0.813	0.868	0.767	0.761	0.774	0.729	0.697	0.713	0.348	0.675	0.565	0.015	0.153	0.071	0.014	0.015	0.017	0.952	0.901	0.886	0.901	0.9	0.926	0.924	0.96	0.93	0.894	0.911	0.94	0.88
11.3333	0.963	0.951	0.831	0.924	0.909	0.909	0.942	0.951	0.933	0.904	0.92	0.94	0.899	0.873	0.866	0.818	0.768	0.77	0.786	0.828	0.88	0.77	0.764	0.78	0.729	0.704	0.719	0.405	0.682	0.579	0.014	0.178	0.08	0.015	0.015	0.017	0.953	0.9	0.889	0.904	0.901	0.926	0.927	0.967	0.935	0.898	0.915	0.945	0.885
11.5	0.965	0.955	0.832	0.925	0.91	0.917	0.945	0.955	0.921	0.91	0.922	0.943	0.9	0.88	0.863	0.826	0.778	0.785	0.789	0.824	0.883	0.774	0.772	0.785	0.735	0.709	0.721	0.443	0.69	0.585	0.013	0.207	0.087	0.014	0.014	0.017	0.958	0.904	0.895	0.904	0.903	0.93	0.928	0.969	0.932	0.905	0.918	0.946	0.887
11.6667	0.966	0.956	0.831	0.933	0.912	0.919	0.948	0.956	0.932	0.913	0.926	0.942	0.904	0.888	0.883	0.836	0.789	0.793	0.793	0.832	0.888	0.777	0.771	0.789	0.735	0.714	0.724	0.482	0.697	0.595	0.014	0.246	0.105	0.014	0.015	0.017	0.958	0.906	0.896	0.906	0.902	0.93	0.931	0.968	0.937	0.905	0.924	0.945	0.894
11.8333	0.967	0.962	0.838	0.933	0.914	0.921	0.946	0.96	0.929	0.913	0.929	0.949	0.903	0.896	0.88	0.847	0.798	0.798	0.797	0.841	0.89	0.781	0.776	0.793	0.737	0.717	0.729	0.499	0.706	0.602	0.014	0.29	0.131	0.015	0.015	0.017	0.96	0.911	0.9	0.905	0.903	0.93	0.927	0.969	0.935	0.905	0.924	0.95	0.893
12	0.967	0.96	0.842	0.927	0.917	0.925	0.946	0.959	0.937	0.915	0.932	0.952	0.907	0.893	0.884	0.856	0.808	0.811	0.794	0.841	0.895	0.784	0.782	0.796	0.742	0.722	0.733	0.513	0.705	0.611	0.014	0.342	0.153	0.014	0.015	0.017	0.958	0.908	0.904	0.9	0.904	0.932	0.926	0.969	0.94	0.908	0.929	0.952	0.899
12.1667	0.971	0.967	0.845	0.934	0.921	0.918	0.946	0.958	0.939	0.916	0.934	0.957	0.908	0.895	0.892	0.863	0.807	0.821	0.806	0.847	0.901	0.789	0.774	0.802	0.742	0.724	0.735	0.529	0.718	0.616	0.014	0.398	0.19	0.013	0.015	0.017	0.963	0.915	0.911	0.9	0.904	0.929	0.926	0.968	0.942	0.909	0.931	0.956	0.901
12.3333	0.97	0.963	0.848	0.936	0.916	0.925	0.945	0.967	0.945	0.917	0.934	0.964	0.909	0.9	0.894	0.871	0.82	0.836	0.809	0.842	0.903	0.792	0.783	0.806	0.748	0.731	0.738	0.544	0.722	0.623	0.014	0.446	0.228	0.013	0.014	0.017	0.96	0.912	0.921	0.9	0.904	0.931	0.924	0.972	0.946	0.908	0.931	0.959	0.903
12.5	0.973	0.972	0.847	0.937	0.926	0.934	0.948	0.967	0.94	0.921	0.938	0.965	0.913	0.893	0.892	0.879	0.834	0.837	0.813	0.857	0.902	0.796	0.798	0.811	0.751	0.734	0.743	0.56	0.719	0.631	0.014	0.483	0.276	0.015	0.015	0.017	0.963	0.921	0.92	0.901	0.906	0.934	0.924	0.972	0.942	0.912	0.935	0.962	0.907
12.6667	0.977	0.974	0.848	0.94	0.928	0.934	0.945	0.971	0.943	0.922	0.943	0.968	0.916	0.901	0.899	0.893	0.845	0.849	0.816	0.866	0.912	0.801	0.806	0.814	0.753	0.738	0.747	0.571	0.728	0.635	0.014	0.504	0.33	0.014	0.015	0.017	0.967	0.923	0.923	0.903	0.907	0.933	0.925	0.973	0.945	0.914	0.938	0.964	0.91
12.8333	0.979	0.976	0.85	0.943	0.931	0.936	0.946	0.972	0.946	0.927	0.944	0.957	0.918	0.905	0.901	0.903	0.852	0.86	0.821	0.869	0.915	0.804	0.811	0.82	0.756	0.742	0.748	0.581	0.733	0.641	0.013	0.516	0.39	0.015	0.015	0.018	0.969	0.924	0.924	0.903	0.908	0.934	0.926	0.974	0.947	0.918	0.94	0.957	0.912
13	0.977	0.981	0.853	0.945	0.932	0.943	0.951	0.968	0.941	0.929	0.947	0.971	0.919	0.907	0.909	0.908	0.859	0.87	0.825	0.874	0.921	0.808	0.808	0.823	0.752	0.747	0.753	0.591	0.736	0.648	0.014	0.533	0.441	0.016	0.015	0.018	0.966	0.929	0.928	0.903	0.907	0.936	0.927	0.97	0.946	0.918	0.942	0.965	0.914
13.1667	0.98	0.979	0.862	0.945	0.927	0.947	0.949	0.973	0.948	0.928	0.947	0.976	0.92	0.904	0.909	0.909	0.864	0.882	0.829	0.881	0.913	0.807	0.818	0.828	0.763	0.748	0.757	0.599	0.74	0.654	0.013	0.55	0.481	0.013	0.015	0.019	0.969	0.927	0.938	0.901	0.904	0.937	0.925	0.973	0.949	0.918	0.944	0.97	0.918
13.3333	0.981	0.98	0.857	0.947	0.935	0.941	0.951	0.977	0.945	0.932	0.949	0.975	0.923	0.907	0.909	0.909	0.874	0.889	0.834	0.886	0.926	0.816	0.822	0.835	0.763	0.754	0.763	0.607	0.743	0.661	0.015	0.564	0.508	0.014	0.015	0.02	0.972	0.929	0.933	0.9	0.907	0.935	0.924	0.972	0.948	0.919	0.946	0.969	0.921
13.5	0.982	0.982	0.862	0.946	0.935	0.948	0.95	0.975	0.954	0.934	0.952	0.976	0.924	0.909	0.917	0.908	0.879	0.897	0.838	0.891	0.929	0.819	0.816	0.838	0.769	0.76	0.766	0.619	0.749	0.668	0.014	0.575	0.525	0.014	0.015	0.021	0.97	0.931	0.941	0.898	0.907	0.937	0.925	0.972	0.952	0.92	0.948	0.968	0.923
13.6667	0.984	0.983	0.851	0.948	0.939	0.96	0.953	0.976	0.957	0.936	0.952	0.982	0.926	0.908	0.921	0.908	0.89	0.904	0.842	0.892	0.925	0.823	0.829	0.843	0.768	0.764	0.769	0.623	0.753	0.673	0.013	0.59	0.542	0.014	0.015	0.022	0.972	0.93	0.931	0.898	0.908	0.94	0.925	0.972	0.955	0.922	0.948	0.973	0.924
13.8333	0.985	0.977	0.86	0.948	0.938	0.953	0.949	0.982	0.954	0.936	0.955	0.986	0.925	0.911	0.917	0.905	0.898	0.907	0.846	0.896	0.933	0.828	0.829	0.848	0.773	0.77	0.775	0.631	0.757	0.681	0.014	0.597	0.559	0.015	0.016	0.024	0.974	0.927	0.942	0.896	0.908	0.938	0.921	0.973	0.952	0.922	0.95	0.975	0.927
14	0.985	0.986	0.861	0.952	0.939	0.961	0.95	0.967	0.95	0.935	0.957	0.972	0.928	0.911	0.922	0.906	0.907	0.903	0.85	0.885	0.94	0.831	0.842	0.851	0.781	0.774	0.775	0.638	0.762	0.688	0.014	0.602	0.574	0.013	0.016	0.026	0.973	0.935	0.946	0.899	0.907	0.941	0.921	0.967	0.952	0.922	0.954	0.964	0.93
14.1667	0.988	0.987	0.859	0.952	0.942	0.953	0.953	0.976	0.949	0.938	0.957	0.985	0.929	0.913	0.927	0.908	0.914	0.907	0.854	0.905	0.932	0.836	0.841	0.86	0.784	0.777	0.785	0.646	0.768	0.695	0.014	0.615	0.587	0.013	0.016	0.027	0.974	0.935	0.947	0.899	0.908	0.937	0.923	0.972	0.953	0.924	0.954	0.972	0.931
14.3333	0.991	0.991	0.861	0.953	0.948	0.954	0.951	0.981	0.955	0.94	0.96	0.977	0.933	0.918	0.929	0.91	0.921	0.906	0.858	0.911	0.94	0.84	0.851	0.862	0.785	0.782	0.79	0.654	0.772	0.703	0.015	0.618	0.599	0.013	0.015	0.029	0.977	0.941	0.95	0.898	0.91	0.937	0.923	0.973	0.956	0.926	0.956	0.967	0.937
14.5	0.984	0.99	0.862	0.953	0.944	0.95	0.952	0.983	0.955	0.939	0.953	0.985	0.933	0.913	0.928	0.906	0.915	0.906	0.863	0.916	0.009	0.844	0.856	0.009	0.792	0.789	0.009	0.661	0.775	0.009	0.014	0.622	0.009	0.014	0.016	0.009	0.968	0.94	0.956	0.896	0.908	0.935	0.92	0.973	0.954	0.924	0.951	0.974	0.937
14.6667	0.989	0.993	0.852	0.953	0.944	0.963	0.948	0.979	0.945	0.941	0.961	0.99	0.933	0.917	0.934	0.91	0.919	0.908	0.863	0.916	0.009	0.847	0.847	0.009	0.793	0.794	0.009	0.668	0.779	0.009	0.015	0.636	0.009	0.013	0.016	0.009	0.974	0.942	0.949	0.895	0.906	0.939	0.919	0.969	0.947	0.926	0.958	0.975	0.936
14.8333	0.991	0.992	0.856	0.956	0.945	0.965	0.95	0.981	0.946	0.942	0.962	0.99	0.934	0.917	0.934	0.907	0.92	0.911	0.869	0.924	0.009	0.852	0.867	0.009	0.798	0.796	0.009	0.68	0.783	0.009	0.015	0.641	0.009	0.013	0.016	0.009	0.977	0.942	0.957	0.895	0.907	0.94	0.919	0.972	0.951	0.928	0.959	0.977	0.94
15	0.992	0.999	0.851	0.958	0.949	0.96	0.947	0.995	0.957	0.943	0.966	0.994	0.935	0.92	0.942	0.91	0.919	0.912	0.873	0.921	0.009	0.856	0.866	0.009	0.801	0.804	0.009	0.687	0.789	0.009	0.013	0.649	0.009	0.013	0.016	0.009	0.977	0.95	0.957	0.895	0.909	0.939	0.918	0.975	0.956	0.928	0.963	0.977	0.943
15.1667	0.992	0.993	0.848	0.954	0.95	0.96	0.951	0.979	0.959	0.945	0.966	0.994	0.936	0.921	0.942	0.911	0.921	0.912	0.873	0.926	0.009	0.859	0.871	0.009	0.803	0.809	0.009	0.694	0.788	0.009	0.014	0.658	0.009	0.014	0.016	0.009	0.976	0.946	0.956	0.892	0.909	0.937	0.919	0.969	0.957	0.928	0.964	0.978	0.945
15.3333	0.995	0.995	0.844	0.958	0.951	0.963	0.951	0.989	0.962	0.946	0.967	0.995	0.939	0.92	0.939	0.913	0.92	0.914	0.882	0.92	0.009	0.864	0.872	0.009	0.809	0.814	0.009	0.702	0.797	0.009	0.015	0.663	0.009	0.014	0.016	0.009	0.979	0.949	0.959	0.894	0.91	0.94	0.919	0.973	0.959	0.931	0.964	0.978	0.948
15.5	0.992	0.995	0.834	0.958	0.959	0.961	0.951	0.988	0.96	0.946	0.97	0.999	0.939	0.929	0.945	0.911	0.927	0.919	0.881	0.929	0.009	0.868	0.879	0.009	0.807	0.822	0.009	0.711	0.803	0.009	0.014	0.666	0.009	0.015	0.017	0.009	0.977	0.949	0.951	0.893	0.913	0.939	0.917	0.975	0.959	0.929	0.966	0.979	0.95
15.6667	0.99	0.995	0.837	0.956	0.956	0.964	0.949	0.989	0.962	0.944	0.971	0.999	0.937	0.93	0.936	0.91	0.925	0.921	0.887	0.927	0.009	0.87	0.888	0.009	0.807	0.825	0.009	0.717	0.807	0.009	0.013	0.676	0.009	0.015	0.016	0.009	0.974	0.951	0.968	0.887	0.911	0.939	0.915	0.973	0.959	0.93	0.967	0.979	0.95
15.8333	0.994	0.999	0.83	0.96	0.956	0.965	0.95	0.986	0.96	0.946	0.971	1	0.94	0.927	0.947	0.909	0.926	0.918	0.89	0.944	0.009	0.874	0.886	0.009	0.819	0.832	0.009	0.723	0.811	0.009	0.013	0.683	0.009	0.014	0.017	0.009	0.978	0.955	0.96	0.891	0.911	0.938	0.916	0.972	0.958	0.93	0.968	0.979	0.953
16	0.996	0.996	0.828	0.959	0.956	0.965	0.95	0.995	0.962	0.947	0.974	1.005	0.94	0.927	0.95	0.913	0.931	0.921	0.893	0.931	0.009	0.88	0.894	0.009	0.824	0.831	0.009	0.728	0.817	0.009	0.013	0.694	0.009	0.014	0.017	0.009	0.98	0.954	0.963	0.891	0.911	0.939	0.916	0.975	0.959	0.932	0.97	0.982	0.956
[truncated: 59 more columns]

## Sheet: Figure 5d
Figure 5d: drug susceptibility
Strain	WT	WT	WT	BceS V124A	BceS V124A	BceS V124A	BceS V124A BceR D55A	BceS V124A BceR D55A	BceS V124A BceR D55A	BceS V124A ∆BceAB	BceS V124A ∆BceAB	BceS V124A ∆BceAB	BceR D55A	BceR D55A	BceR D55A	WT	WT	WT	BceS V124A	BceS V124A	BceS V124A	BceS V124A BceR D55A	BceS V124A BceR D55A	BceS V124A BceR D55A	BceS V124A ∆BceAB	BceS V124A ∆BceAB	BceS V124A ∆BceAB	BceR D55A	BceR D55A	BceR D55A	WT	WT	WT	BceS V124A	BceS V124A	BceS V124A	BceS V124A BceR D55A	BceS V124A BceR D55A	BceS V124A BceR D55A	BceS V124A ∆BceAB	BceS V124A ∆BceAB	BceS V124A ∆BceAB	BceR D55A	BceR D55A	BceR D55A
Biological replica	1	2	3	1	2	3	1	2	3	1	2	3	1	2	3	1	2	3	1	2	3	1	2	3	1	2	3	1	2	3	1	2	3	1	2	3	1	2	3	1	2	3	1	2	3
Condition	THY	THY	THY	THY	THY	THY	THY	THY	THY	THY	THY	THY	THY	THY	THY	Nisin 16	Nisin 16	Nisin 16	Nisin 16	Nisin 16	Nisin 16	Nisin 16	Nisin 16	Nisin 16	Nisin 16	Nisin 16	Nisin 16	Nisin 16	Nisin 16	Nisin 16	Colistin 64	Colistin 64	Colistin 64	Colistin 64	Colistin 64	Colistin 64	Colistin 64	Colistin 64	Colistin 64	Colistin 64	Colistin 64	Colistin 64	Colistin 64	Colistin 64	Colistin 64
0	0.009733	0.009833	0.010067	0.009767	0.0101	0.0099	0.009933	0.0099	0.0099	0.0101	0.009967	0.009967	0.009867	0.009867	0.009933	0.0102	0.009967	0.009833	0.009733	0.009933	0.009933	0.010133	0.010033	0.009933	0.010167	0.010033	0.009933	0.009967	0.010067	0.01	0.010033	0.0099	0.010033	0.01	0.009867	0.009767	0.01	0.01	0.009833	0.010033	0.009967	0.009867	0.010033	0.009933	0.009967
0.166667	0.010033	0.009733	0.009667	0.009867	0.0098	0.0099	0.009833	0.01	0.0098	0.0096	0.009867	0.009867	0.009767	0.009667	0.009733	0.0097	0.009767	0.009833	0.009933	0.009833	0.009833	0.009833	0.009833	0.009933	0.009667	0.009933	0.009833	0.009767	0.009767	0.0098	0.009833	0.0098	0.009633	0.0098	0.009867	0.009867	0.0097	0.0096	0.009833	0.009833	0.009767	0.009867	0.009933	0.009833	0.009767
0.333333	0.009933	0.010133	0.009967	0.010067	0.0098	0.0099	0.009933	0.0098	0.01	0.01	0.009867	0.009867	0.010067	0.010167	0.010033	0.0098	0.009967	0.010033	0.010033	0.009933	0.009933	0.009733	0.009833	0.009833	0.009867	0.009733	0.009933	0.009967	0.009867	0.0099	0.009833	0.01	0.010033	0.0099	0.009967	0.010067	0.01	0.0101	0.010033	0.009833	0.009967	0.009967	0.009733	0.009933	0.009967
0.5	0.010433	0.010633	0.010067	0.010467	0.0099	0.0101	0.010233	0.01	0.0104	0.01	0.009867	0.010067	0.010367	0.010367	0.010233	0.0097	0.010167	0.010033	0.010033	0.009733	0.009933	0.009433	0.009533	0.009733	0.009467	0.009733	0.010033	0.009867	0.009867	0.01	0.009833	0.0102	0.009833	0.0096	0.009867	0.010167	0.0096	0.0097	0.010233	0.009933	0.009567	0.010067	0.009633	0.010033	0.010167
0.666667	0.010933	0.011533	0.010667	0.010867	0.0102	0.0103	0.010633	0.0104	0.0108	0.0105	0.010167	0.010367	0.011067	0.011167	0.011133	0.01	0.010467	0.010233	0.010333	0.010133	0.010333	0.009533	0.009533	0.009833	0.009567	0.009733	0.010033	0.009967	0.010167	0.0104	0.010033	0.0107	0.010333	0.0097	0.010067	0.010467	0.0099	0.01	0.010733	0.010133	0.009867	0.010467	0.010533	0.010533	0.010667
0.833333	0.011833	0.012633	0.011067	0.011667	0.0104	0.0108	0.011433	0.0112	0.0117	0.0109	0.010867	0.011067	0.011967	0.012067	0.011833	0.0099	0.010867	0.010433	0.010533	0.010433	0.010633	0.009433	0.009433	0.010033	0.009567	0.009633	0.010133	0.009967	0.010367	0.0105	0.010133	0.0112	0.010333	0.0097	0.010167	0.010767	0.01	0.0097	0.010933	0.010433	0.010067	0.010767	0.010733	0.010933	0.011167
1	0.013033	0.014133	0.011967	0.012467	0.0112	0.0116	0.012533	0.0125	0.0132	0.0123	0.011967	0.012267	0.013167	0.013467	0.013433	0.01	0.011367	0.010733	0.011533	0.011133	0.011333	0.009433	0.009433	0.009933	0.009667	0.009633	0.010033	0.010267	0.010567	0.0109	0.010433	0.0116	0.010533	0.0103	0.010467	0.011067	0.0104	0.0105	0.011533	0.010833	0.010567	0.011167	0.011233	0.011533	0.011867
1.16667	0.014733	0.016033	0.013467	0.013967	0.012	0.0127	0.013933	0.0143	0.0152	0.0136	0.013667	0.013967	0.014067	0.015067	0.015033	0.0106	0.012067	0.011333	0.012333	0.011933	0.012333	0.009633	0.009433	0.010233	0.009767	0.009733	0.010533	0.010367	0.010667	0.0109	0.010833	0.0125	0.011033	0.0105	0.010667	0.011467	0.0108	0.0109	0.012333	0.011333	0.010967	0.011867	0.011733	0.012233	0.012467
1.33333	0.016533	0.018133	0.015067	0.014767	0.013	0.014	0.015733	0.0162	0.0177	0.0152	0.015667	0.016267	0.016167	0.017567	0.017533	0.011	0.012867	0.011933	0.012733	0.012933	0.013433	0.009333	0.009433	0.010333	0.009867	0.009833	0.010633	0.010467	0.010867	0.0115	0.011433	0.0132	0.011533	0.0109	0.011067	0.011867	0.0115	0.0115	0.013333	0.011733	0.011567	0.012867	0.012533	0.012933	0.012967
1.5	0.018533	0.020233	0.017167	0.015767	0.014	0.0153	0.017533	0.0187	0.0211	0.0175	0.017867	0.018967	0.017867	0.019667	0.019633	0.0116	0.014267	0.012533	0.015033	0.013933	0.014733	0.009333	0.009333	0.010333	0.009967	0.009833	0.010733	0.010667	0.011067	0.0114	0.012033	0.0142	0.012233	0.0112	0.011167	0.012067	0.0121	0.0125	0.014433	0.012533	0.012467	0.013467	0.013133	0.013533	0.013767
1.66667	0.020633	0.022833	0.019267	0.016967	0.015	0.0167	0.019733	0.0213	0.0244	0.0195	0.020867	0.022467	0.020067	0.021967	0.022233	0.0125	0.015367	0.013633	0.016233	0.015133	0.016633	0.009333	0.009433	0.010533	0.010067	0.009933	0.010933	0.010767	0.011067	0.0116	0.012733	0.0154	0.013033	0.0113	0.011467	0.012367	0.013	0.0135	0.015533	0.013433	0.013667	0.014767	0.013833	0.014333	0.014267
1.83333	0.024033	0.026133	0.022567	0.018167	0.0162	0.0184	0.022433	0.025	0.0302	0.0226	0.024367	0.027567	0.022867	0.025467	0.025333	0.0135	0.017367	0.015033	0.017033	0.016533	0.018533	0.009533	0.009433	0.010533	0.010267	0.010033	0.011133	0.010967	0.010967	0.0117	0.013633	0.0171	0.014233	0.0114	0.011667	0.012667	0.0137	0.0146	0.017333	0.014733	0.014667	0.016067	0.014533	0.015133	0.015267
2	0.027433	0.029833	0.026467	0.019867	0.0176	0.0205	0.025333	0.0293	0.0377	0.0259	0.028467	0.032467	0.025867	0.029667	0.029433	0.0143	0.019567	0.015933	0.018833	0.017833	0.021033	0.009533	0.009633	0.010933	0.010467	0.010233	0.011133	0.011267	0.010767	0.0117	0.014333	0.0179	0.014833	0.0123	0.012167	0.013267	0.0149	0.016	0.018733	0.015933	0.016467	0.017667	0.014733	0.015633	0.015267
2.16667	0.030633	0.034633	0.030467	0.021667	0.0191	0.0228	0.029233	0.0348	0.0459	0.0296	0.034567	0.039467	0.030667	0.035067	0.034733	0.0158	0.022467	0.017533	0.021133	0.019233	0.022933	0.009633	0.009733	0.011333	0.010567	0.010433	0.011333	0.010967	0.010867	0.012	0.015533	0.0196	0.016033	0.0123	0.012267	0.013567	0.0161	0.0173	0.020933	0.017133	0.017767	0.019067	0.015533	0.016433	0.016167
2.33333	0.037633	0.042033	0.038567	0.024067	0.0214	0.0262	0.034433	0.0432	0.059	0.0348	0.041967	0.050667	0.037167	0.042367	0.041033	0.0172	0.025867	0.019433	0.023333	0.021233	0.026233	0.009633	0.009833	0.011333	0.010767	0.010533	0.011433	0.011067	0.011067	0.0121	0.016333	0.0213	0.017033	0.0121	0.012467	0.013867	0.0171	0.0191	0.022633	0.018133	0.019267	0.020567	0.015933	0.017333	0.017367
2.5	0.044533	0.051333	0.049667	0.026867	0.0238	0.0298	0.040433	0.053	0.0774	0.0408	0.054267	0.064667	0.043867	0.050467	0.049733	0.019	0.030667	0.021333	0.025733	0.023233	0.029633	0.009633	0.009633	0.011033	0.010767	0.010533	0.011633	0.011067	0.010967	0.012	0.017033	0.0219	0.017733	0.0124	0.012667	0.014067	0.0177	0.0209	0.024433	0.019033	0.020667	0.022467	0.017033	0.018233	0.018167
2.66667	0.053533	0.062533	0.063067	0.030767	0.0273	0.0346	0.047633	0.0688	0.103	0.05	0.072667	0.086467	0.055367	0.064067	0.063233	0.0212	0.036367	0.023833	0.028833	0.026133	0.033233	0.009733	0.009633	0.011333	0.010767	0.010533	0.011833	0.011367	0.010967	0.012	0.017733	0.024	0.018933	0.0126	0.012967	0.014367	0.019	0.0225	0.026433	0.020833	0.021967	0.023867	0.017233	0.019633	0.019067
2.83333	0.070733	0.081933	0.086567	0.034867	0.0318	0.0411	0.061733	0.0921	0.139	0.0616	0.099467	0.116167	0.068767	0.081667	0.082933	0.0238	0.044967	0.027633	0.033633	0.029533	0.039633	0.009633	0.009633	0.011333	0.010867	0.010433	0.011533	0.011067	0.010867	0.0119	0.018733	0.0263	0.020433	0.0122	0.012767	0.014267	0.02	0.0255	0.029233	0.021233	0.024167	0.026267	0.018233	0.020133	0.020267
3	0.094633	0.107233	0.117567	0.040967	0.0373	0.0502	0.079333	0.1233	0.1823	0.0795	0.131767	0.149767	0.090267	0.107467	0.109533	0.0292	0.059767	0.034433	0.038133	0.034533	0.047633	0.009633	0.009733	0.011433	0.010667	0.010533	0.011633	0.011167	0.011167	0.0119	0.020133	0.0285	0.022533	0.0118	0.013067	0.014167	0.0214	0.0274	0.032533	0.023233	0.026167	0.029267	0.019033	0.021533	0.021267
3.16667	0.125033	0.141933	0.151467	0.049767	0.045	0.0658	0.104833	0.1649	0.2303	0.1013	0.177667	0.193267	0.114867	0.142567	0.144633	0.0357	0.076667	0.041733	0.045933	0.040133	0.056633	0.009533	0.009533	0.011333	0.010667	0.010433	0.011533	0.011167	0.011267	0.0119	0.021433	0.0309	0.024933	0.0128	0.013267	0.014967	0.0226	0.0298	0.036133	0.024333	0.028667	0.031867	0.019933	0.022833	0.022667
3.33333	0.155133	0.189533	0.188267	0.059867	0.0549	0.0846	0.135033	0.2152	0.2818	0.1314	0.229067	0.239767	0.151867	0.187267	0.191233	0.0432	0.096267	0.051133	0.054933	0.047733	0.072333	0.009533	0.009433	0.011233	0.010667	0.010433	0.011433	0.011167	0.010967	0.0118	0.023033	0.0335	0.028333	0.0121	0.013167	0.014867	0.0242	0.033	0.041333	0.026433	0.032267	0.036067	0.021533	0.024533	0.024767
3.5	0.198133	0.246833	0.238067	0.074867	0.0716	0.1139	0.169633	0.2708	0.3461	0.1702	0.286967	0.291167	0.198167	0.242567	0.247933	0.0558	0.123267	0.066333	0.068333	0.058433	0.090433	0.009533	0.009433	0.011033	0.010567	0.010433	0.011333	0.011067	0.010967	0.012	0.024833	0.038	0.030933	0.013	0.013567	0.014867	0.0263	0.0369	0.046633	0.028833	0.034667	0.040967	0.022633	0.026433	0.026867
3.66667	0.249633	0.308233	0.293567	0.095567	0.094	0.1419	0.223333	0.3341	0.4102	0.2163	0.349567	0.348667	0.245467	0.280567	0.298333	0.0705	0.147667	0.085833	0.085033	0.072533	0.113233	0.009533	0.009533	0.011333	0.010567	0.010333	0.011433	0.011067	0.010967	0.0118	0.027033	0.0429	0.035533	0.0129	0.013667	0.015267	0.0285	0.0422	0.056433	0.030833	0.040067	0.047567	0.024833	0.027633	0.027667
3.83333	0.302733	0.341333	0.355567	0.122367	0.1186	0.1701	0.271333	0.379	0.4542	0.2675	0.404367	0.405867	0.276767	0.324567	0.331333	0.0911	0.182467	0.112233	0.107733	0.094033	0.139533	0.009333	0.009633	0.010933	0.010467	0.010333	0.011333	0.011067	0.011067	0.0118	0.030433	0.0489	0.041333	0.0124	0.013267	0.015067	0.0316	0.049	0.063433	0.035333	0.045967	0.053867	0.026233	0.031033	0.031267
4	0.325933	0.382733	0.396467	0.156767	0.1519	0.2103	0.303933	0.4317	0.4881	0.2947	0.445367	0.448967	0.310567	0.345867	0.369133	0.1162	0.222667	0.145133	0.134533	0.120033	0.170633	0.009233	0.009233	0.010733	0.010367	0.010233	0.011233	0.011067	0.010667	0.0116	0.034433	0.0569	0.047533	0.0123	0.013467	0.015067	0.0351	0.0553	0.073533	0.038633	0.051167	0.062267	0.028833	0.034033	0.034367
4.16667	0.356033	0.410633	0.438367	0.201667	0.1919	0.261	0.353233	0.4545	0.5105	0.332	0.475967	0.477667	0.331867	0.374167	0.395433	0.1501	0.271367	0.187433	0.165833	0.152433	0.206333	0.009333	0.009333	0.011133	0.010267	0.010233	0.011133	0.011067	0.010867	0.0116	0.037433	0.0676	0.054733	0.0124	0.013567	0.015167	0.0401	0.0661	0.093133	0.043133	0.061267	0.078267	0.031933	0.040333	0.040067
4.33333	0.376533	0.445033	0.466767	0.253067	0.2353	0.3183	0.361633	0.483	0.538	0.3485	0.496067	0.503867	0.361367	0.406967	0.427533	0.1934	0.340867	0.240133	0.201633	0.190833	0.253033	0.009233	0.009133	0.010733	0.010267	0.010133	0.011033	0.010867	0.010567	0.0114	0.042633	0.0823	0.067933	0.0119	0.013367	0.015067	0.0456	0.0779	0.108033	0.049633	0.071767	0.091367	0.038133	0.044433	0.044067
4.5	0.413033	0.475333	0.497467	0.318567	0.2972	0.3995	0.393133	0.5096	0.5609	0.3883	0.517667	0.529067	0.402867	0.441667	0.459533	0.2398	0.405567	0.296433	0.246633	0.237233	0.312233	0.009233	0.009133	0.010833	0.010267	0.010133	0.011033	0.010867	0.010467	0.0115	0.052133	0.0947	0.080333	0.0126	0.013667	0.015667	0.0532	0.0937	0.141233	0.057633	0.088067	0.112967	0.040733	0.051833	0.051067
4.66667	0.446633	0.499933	0.525367	0.364167	0.3667	0.4724	0.432433	0.5319	0.5789	0.4269	0.541567	0.552767	0.441167	0.474067	0.491033	0.2985	0.462967	0.366833	0.300533	0.295033	0.387033	0.009233	0.009233	0.011033	0.010267	0.010133	0.011333	0.010967	0.010967	0.0118	0.061033	0.1189	0.097933	0.0124	0.013667	0.015367	0.0624	0.1133	0.204433	0.068233	0.105467	0.139667	0.047333	0.065133	0.059567
4.83333	0.473333	0.523633	0.556567	0.436367	0.4342	0.5486	0.467033	0.5613	0.6034	0.4646	0.564667	0.571667	0.465567	0.493867	0.511433	0.3458	0.541267	0.418333	0.350933	0.369333	0.455433	0.009233	0.009233	0.010833	0.010167	0.010033	0.010933	0.010967	0.010867	0.0117	0.071233	0.1448	0.115333	0.0126	0.013767	0.015667	0.0728	0.1415	0.268933	0.081233	0.122067	0.178267	0.058433	0.071133	0.070267
5	0.493733	0.539533	0.574467	0.471867	0.5116	0.5805	0.493733	0.5804	0.6185	0.491	0.588967	0.591067	0.482767	0.503667	0.525033	0.3927	0.568067	0.470533	0.406933	0.439433	0.529933	0.009133	0.009133	0.010833	0.010267	0.010033	0.011033	0.010967	0.010667	0.0114	0.084233	0.1964	0.162333	0.0127	0.013867	0.015867	0.0841	0.1742	0.335533	0.094833	0.159567	0.247567	0.062733	0.087333	0.086367
5.16667	0.510733	0.554433	0.594567	0.504367	0.548	0.6064	0.520833	0.6024	0.6357	0.5099	0.601367	0.605367	0.502267	0.519267	0.545933	0.4203	0.592767	0.494133	0.455433	0.498733	0.559833	0.009133	0.009133	0.010633	0.010267	0.010033	0.011033	0.010867	0.010667	0.0115	0.102233	0.2658	0.211533	0.0127	0.013967	0.015767	0.1039	0.2312	0.367233	0.112133	0.232367	0.307667	0.078933	0.109533	0.112667
5.33333	0.526433	0.571833	0.615067	0.537867	0.5778	0.6281	0.534533	0.6139	0.6477	0.5249	0.611967	0.618967	0.515767	0.530267	0.558833	0.4597	0.624567	0.537733	0.476833	0.522133	0.571233	0.009133	0.009133	0.010733	0.010167	0.010033	0.010833	0.010767	0.010767	0.0115	0.120033	0.3127	0.281733	0.0118	0.013267	0.015167	0.1263	0.2852	0.389133	0.139233	0.289267	0.351367	0.088233	0.132133	0.126567
5.5	0.543733	0.584533	0.632967	0.567067	0.6032	0.6523	0.547433	0.6296	0.6601	0.536	0.623167	0.628867	0.526067	0.541367	0.572833	0.4982	0.651467	0.578433	0.512033	0.552433	0.602833	0.009133	0.009133	0.010633	0.010067	0.010033	0.010933	0.010767	0.010767	0.0114	0.147433	0.3506	0.338933	0.0123	0.013767	0.015667	0.1597	0.3337	0.399233	0.177333	0.334667	0.370467	0.117533	0.196433	0.169267
5.66667	0.558233	0.599433	0.650267	0.596467	0.6297	0.6772	0.566833	0.648	0.675	0.5485	0.639067	0.643367	0.532967	0.549167	0.585533	0.5275	0.667867	0.597533	0.548633	0.583133	0.631633	0.008933	0.008933	0.010133	0.010067	0.009833	0.010633	0.010767	0.010867	0.0114	0.186233	0.3631	0.380133	0.0126	0.013867	0.015767	0.2098	0.354	0.414033	0.235133	0.354567	0.376867	0.142833	0.269933	0.276667
5.83333	0.573133	0.612733	0.667667	0.622867	0.6519	0.6971	0.578133	0.6625	0.6895	0.5602	0.652667	0.655967	0.548567	0.562767	0.601833	0.5565	0.684967	0.625533	0.573433	0.603433	0.651633	0.009033	0.009033	0.010433	0.010067	0.009833	0.010733	0.010767	0.011067	0.0117	0.272233	0.3776	0.387833	0.0126	0.014067	0.015767	0.268	0.3782	0.436533	0.287733	0.369967	0.401967	0.166033	0.342333	0.343167
6	0.587733	0.627433	0.684167	0.652667	0.6769	0.718	0.589933	0.672	0.7017	0.5714	0.665567	0.668867	0.548267	0.569167	0.611933	0.5854	0.703267	0.651033	0.596933	0.623933	0.668133	0.009033	0.009133	0.010933	0.009967	0.009833	0.010433	0.010767	0.010767	0.0116	0.318733	0.3922	0.403033	0.0123	0.013867	0.015567	0.3172	0.397	0.445933	0.339033	0.384867	0.418167	0.268533	0.400233	0.412467
6.16667	0.602733	0.640333	0.698867	0.675167	0.698	0.7358	0.601333	0.6892	0.7146	0.5809	0.677167	0.682667	0.555267	0.576667	0.621633	0.6092	0.719467	0.673533	0.620033	0.644433	0.686933	0.009033	0.009033	0.010533	0.009967	0.009733	0.010533	0.010667	0.010567	0.0115	0.345733	0.4137	0.420533	0.0122	0.013767	0.015667	0.3499	0.4175	0.452733	0.363633	0.409867	0.432767	0.346033	0.450333	0.444767
6.33333	0.616733	0.653433	0.711867	0.695567	0.7182	0.7508	0.611233	0.7018	0.7253	0.5928	0.692367	0.694667	0.570567	0.587167	0.634933	0.6287	0.730767	0.689833	0.642633	0.667033	0.705133	0.008933	0.008933	0.010333	0.010067	0.009833	0.010833	0.010667	0.010667	0.0116	0.357333	0.4335	0.441433	0.0122	0.013767	0.015467	0.37	0.4412	0.458433	0.374633	0.431467	0.447767	0.386133	0.461633	0.436067
6.5	0.628733	0.665933	0.724867	0.713367	0.7342	0.7651	0.628133	0.7143	0.735	0.6021	0.699167	0.703267	0.580767	0.595067	0.643633	0.653	0.749567	0.715833	0.666333	0.688333	0.725133	0.008933	0.008933	0.010233	0.009867	0.009733	0.010533	0.010767	0.010967	0.0115	0.369633	0.4438	0.448133	0.0125	0.013967	0.015967	0.387	0.4612	0.467033	0.393933	0.444067	0.458667	0.412033	0.465533	0.452167
6.66667	0.643033	0.677133	0.735567	0.730467	0.7474	0.7767	0.634333	0.7222	0.741	0.6126	0.705367	0.710867	0.584867	0.604867	0.654333	0.6671	0.755467	0.725433	0.687733	0.710233	0.741733	0.009033	0.009033	0.010333	0.009867	0.009733	0.010433	0.010767	0.010767	0.0114	0.383733	0.4512	0.458133	0.0128	0.014167	0.015867	0.4032	0.4743	0.472533	0.410033	0.464867	0.469067	0.430033	0.482633	0.486067
6.83333	0.658233	0.690433	0.745367	0.748567	0.762	0.7894	0.645033	0.7277	0.7467	0.6271	0.717467	0.720967	0.588667	0.612467	0.658133	0.6874	0.769267	0.744333	0.706133	0.727433	0.756633	0.008933	0.009033	0.010433	0.009767	0.009633	0.010333	0.010667	0.010467	0.0108	0.405533	0.4589	0.460933	0.0126	0.014167	0.016167	0.4237	0.4839	0.481733	0.432733	0.472167	0.478867	0.444333	0.494333	0.498467
7	0.666633	0.696333	0.750367	0.761867	0.7735	0.7988	0.655033	0.7346	0.7497	0.6343	0.721367	0.722067	0.593867	0.621567	0.664333	0.7053	0.778567	0.758833	0.722833	0.742733	0.770333	0.008933	0.009033	0.010433	0.009767	0.009633	0.010433	0.010567	0.010367	0.0111	0.425533	0.4606	0.467233	0.0128	0.014067	0.016067	0.4394	0.4993	0.487233	0.448133	0.473567	0.481767	0.456433	0.513533	0.517567
7.16667	0.677033	0.705633	0.756567	0.778367	0.7871	0.8089	0.665133	0.7408	0.7563	0.6494	0.729067	0.731067	0.599567	0.630667	0.671433	0.7223	0.788567	0.773333	0.734033	0.753233	0.778233	0.008733	0.008933	0.010233	0.009667	0.009633	0.010233	0.010767	0.010567	0.0116	0.432033	0.4645	0.472133	0.0123	0.013967	0.015867	0.4627	0.5134	0.491733	0.466833	0.479867	0.480367	0.466233	0.533233	0.527467
7.33333	0.688933	0.714533	0.761267	0.790667	0.7973	0.8182	0.676433	0.7478	0.7612	0.6577	0.735267	0.736667	0.605667	0.640067	0.679333	0.7377	0.800267	0.789133	0.748433	0.766333	0.790933	0.008733	0.008833	0.010033	0.009767	0.009633	0.010333	0.010767	0.010667	0.0119	0.446933	0.467	0.478633	0.0123	0.013867	0.015867	0.4853	0.5223	0.497833	0.479133	0.478967	0.483867	0.477033	0.544633	0.538667
7.5	0.696433	0.720833	0.764867	0.801267	0.8054	0.8268	0.683333	0.7525	0.7654	0.6659	0.740567	0.742167	0.609967	0.648967	0.685233	0.7503	0.804367	0.797333	0.763933	0.778733	0.803433	0.008833	0.008933	0.010233	0.009667	0.009633	0.010333	0.010567	0.010567	0.0114	0.458733	0.4772	0.490733	0.0124	0.013867	0.016067	0.4945	0.5142	0.493033	0.483733	0.481367	0.488167	0.491133	0.552233	0.541867
7.66667	0.702233	0.729233	0.770267	0.812667	0.8137	0.8319	0.692233	0.7589	0.7693	0.6766	0.747267	0.747267	0.615767	0.654067	0.689633	0.7744	0.820767	0.821633	0.770933	0.786633	0.807233	0.008733	0.008833	0.010133	0.009667	0.009633	0.010233	0.010567	0.010367	0.0113	0.459233	0.4722	0.488033	0.012	0.013967	0.016267	0.5053	0.5131	0.497533	0.490733	0.483567	0.499067	0.507533	0.555433	0.546667
7.83333	0.711633	0.735633	0.776367	0.821467	0.8218	0.8403	0.702833	0.7664	0.7738	0.6871	0.754767	0.752767	0.630467	0.665767	0.700133	0.7805	0.821467	0.823533	0.789033	0.803133	0.823633	0.008733	0.008933	0.010133	0.009667	0.009533	0.010333	0.010667	0.010667	0.0115	0.464833	0.4819	0.498933	0.0126	0.014167	0.016567	0.5156	0.5157	0.507833	0.500233	0.487067	0.507567	0.525933	0.574733	0.583467
8	0.719033	0.740933	0.780267	0.832267	0.8298	0.8445	0.709933	0.7703	0.7781	0.6939	0.759467	0.758167	0.634867	0.669667	0.705333	0.7884	0.823267	0.826333	0.792633	0.804933	0.823533	0.008633	0.008833	0.010033	0.009467	0.009533	0.010233	0.010667	0.010567	0.0113	0.470633	0.4969	0.509633	0.0121	0.013467	0.016267	0.5167	0.5157	0.506633	0.508733	0.489367	0.515067	0.535833	0.582733	0.602467
8.16667	0.723133	0.745433	0.783067	0.835167	0.8329	0.8457	0.716333	0.7705	0.7794	0.6994	0.763467	0.763967	0.644367	0.676867	0.711133	0.8005	0.829567	0.839933	0.795533	0.807233	0.825233	0.008833	0.008933	0.010133	0.009667	0.009533	0.010333	0.010667	0.010667	0.0114	0.461833	0.4954	0.507733	0.0119	0.013267	0.016667	0.522	0.5174	0.509433	0.516833	0.493667	0.529567	0.543533	0.595033	0.611367
8.33333	0.733633	0.751433	0.788867	0.837067	0.8381	0.8517	0.723433	0.7761	0.7814	0.7037	0.765167	0.765767	0.649767	0.681567	0.715133	0.7962	0.821367	0.830033	0.814133	0.823133	0.842833	0.008733	0.008833	0.010033	0.009467	0.009533	0.010233	0.010667	0.010567	0.0111	0.482533	0.5138	0.523633	0.0131	0.014067	0.017367	0.5302	0.5119	0.515933	0.524233	0.492367	0.530267	0.550733	0.603033	0.609467
8.5	0.736333	0.753633	0.792667	0.843267	0.8445	0.8543	0.730633	0.7826	0.7854	0.7133	0.770467	0.769667	0.644667	0.679267	0.714833	0.804	0.824267	0.835533	0.821933	0.829333	0.847433	0.008733	0.008833	0.010033	0.009467	0.009533	0.010333	0.010667	0.010367	0.011	0.481633	0.5196	0.528233	0.0132	0.013867	0.017867	0.5344	0.5099	0.520333	0.530633	0.493367	0.541967	0.544533	0.622933	0.593167
8.66667	0.735533	0.756433	0.793967	0.839867	0.8428	0.8506	0.733733	0.7848	0.7858	0.7199	0.773367	0.771867	0.654167	0.688767	0.723733	0.8132	0.829067	0.843933	0.824033	0.832233	0.849033	0.008833	0.008833	0.009833	0.009567	0.009533	0.010233	0.010567	0.010667	0.0109	0.466133	0.5222	0.530933	0.0137	0.013967	0.018567	0.5429	0.5155	0.538133	0.536933	0.498367	0.548567	0.545733	0.621733	0.607467
8.83333	0.742333	0.763733	0.798467	0.843467	0.8461	0.8513	0.740833	0.788	0.7889	0.7248	0.777167	0.776867	0.669067	0.697667	0.731433	0.8135	0.826467	0.840033	0.831233	0.838933	0.854333	0.008833	0.008833	0.010033	0.009567	0.009633	0.010133	0.010667	0.010567	0.0114	0.484733	0.5365	0.547533	0.0138	0.013967	0.019467	0.5454	0.5121	0.538533	0.544333	0.497867	0.554967	0.554733	0.624333	0.619667
9	0.749833	0.766933	0.802767	0.847167	0.8486	0.8515	0.746933	0.7902	0.7935	0.7339	0.780667	0.781867	0.675167	0.701167	0.736433	0.8147	0.825667	0.839233	0.837033	0.844733	0.858333	0.008733	0.008833	0.010133	0.009367	0.009433	0.010133	0.010667	0.010567	0.0111	0.493533	0.5432	0.563133	0.0144	0.013767	0.020267	0.5458	0.5095	0.541533	0.555633	0.498267	0.564367	0.563433	0.631833	0.620967
9.16667	0.752233	0.772433	0.803767	0.849667	0.8467	0.8499	0.752733	0.7963	0.7957	0.7388	0.783867	0.784967	0.687467	0.707367	0.740133	0.8249	0.833467	0.853233	0.840333	0.849233	0.860533	0.008633	0.008533	0.009733	0.009367	0.009433	0.010133	0.010667	0.010567	0.0114	0.487433	0.5486	0.567633	0.0153	0.013867	0.021867	0.5742	0.5139	0.567133	0.558533	0.500167	0.566767	0.557933	0.635933	0.606767
9.33333	0.757433	0.775933	0.806567	0.853667	0.845	0.8505	0.752533	0.7974	0.7972	0.743	0.785967	0.788067	0.690767	0.706867	0.740133	0.8269	0.832767	0.850133	0.840533	0.850833	0.858033	0.008733	0.008833	0.009933	0.009367	0.009533	0.010133	0.010567	0.010467	0.0112	0.492433	0.5499	0.575833	0.016	0.013967	0.023567	0.5529	0.5069	0.559133	0.558933	0.502567	0.569367	0.552533	0.637433	0.605367
9.5	0.756933	0.778333	0.809167	0.858067	0.8458	0.8528	0.758033	0.8019	0.7998	0.7479	0.790067	0.792167	0.704567	0.713767	0.746833	0.8324	0.836267	0.853933	0.844033	0.854333	0.860133	0.008733	0.008933	0.010033	0.009367	0.009433	0.010133	0.010667	0.010567	0.0114	0.492833	0.5512	0.582233	0.0172	0.013967	0.026067	0.5444	0.5065	0.555733	0.561333	0.504467	0.575467	0.556833	0.652233	0.625067
9.66667	0.762733	0.783233	0.813467	0.861067	0.8482	0.8553	0.761233	0.8046	0.8027	0.7515	0.794667	0.795667	0.713167	0.722167	0.751233	0.8374	0.840067	0.857533	0.846033	0.857433	0.862233	0.008733	0.008933	0.010333	0.009367	0.009433	0.010033	0.010767	0.010667	0.0115	0.494233	0.5518	0.590133	0.0191	0.014267	0.028967	0.5421	0.5082	0.562533	0.567933	0.505367	0.581967	0.573633	0.653833	0.625767
9.83333	0.765833	0.787233	0.814467	0.866567	0.8518	0.8587	0.765533	0.8069	0.8045	0.7574	0.797367	0.798567	0.721067	0.726467	0.755533	0.8375	0.838067	0.856733	0.847133	0.859233	0.860633	0.008733	0.008833	0.010033	0.009467	0.009433	0.010233	0.010767	0.010567	0.0115	0.494833	0.5522	0.598733	0.0206	0.014267	0.033167	0.5399	0.5058	0.575733	0.574133	0.512867	0.587567	0.579733	0.658433	0.623367
10	0.767333	0.789633	0.816467	0.870067	0.8561	0.8633	0.768433	0.8106	0.8077	0.7637	0.799867	0.802067	0.726067	0.723167	0.756533	0.842	0.842067	0.862733	0.848933	0.860433	0.860233	0.008733	0.008833	0.009933	0.009367	0.009433	0.009933	0.010567	0.010367	0.011	0.493733	0.553	0.603733	0.0228	0.014367	0.037267	0.5355	0.5069	0.585933	0.570433	0.517467	0.584367	0.561133	0.634933	0.599767
10.1667	0.768933	0.794133	0.819167	0.871267	0.8562	0.8639	0.771433	0.8131	0.8079	0.7668	0.800767	0.803167	0.730767	0.727667	0.758633	0.8485	0.846467	0.867033	0.851933	0.860933	0.861933	0.008733	0.008833	0.009933	0.009367	0.009433	0.010133	0.010667	0.010367	0.0111	0.493833	0.5563	0.607133	0.0257	0.014867	0.043867	0.5329	0.5095	0.588933	0.565633	0.522467	0.593567	0.562233	0.623433	0.611867
10.3333	0.772833	0.799133	0.821467	0.877367	0.8608	0.8684	0.774233	0.817	0.8122	0.7702	0.803367	0.805967	0.736467	0.728867	0.760233	0.8499	0.848567	0.869333	0.854433	0.861833	0.864433	0.008733	0.008833	0.009933	0.009267	0.009433	0.009833	0.010667	0.010167	0.011	0.492033	0.5585	0.613733	0.0291	0.015067	0.050467	0.5269	0.5148	0.595233	0.561033	0.523367	0.592067	0.570233	0.601033	0.603667
10.5	0.774633	0.802133	0.822967	0.880467	0.8633	0.8704	0.776933	0.8197	0.8147	0.7769	0.805467	0.809867	0.746267	0.742467	0.766633	0.853	0.852567	0.873933	0.857633	0.863733	0.866433	0.008733	0.009033	0.009933	0.009267	0.009433	0.009933	0.010667	0.010567	0.0113	0.495833	0.5623	0.616733	0.0336	0.015467	0.062067	0.5155	0.5168	0.601033	0.552633	0.530167	0.606967	0.583333	0.592433	0.609667
10.6667	0.776733	0.805333	0.823967	0.883767	0.8676	0.8751	0.778833	0.8205	0.8138	0.7793	0.808267	0.812567	0.746867	0.740667	0.766733	0.8536	0.853467	0.874333	0.863633	0.868533	0.871633	0.008633	0.008833	0.009933	0.009267	0.009433	0.009833	0.010567	0.010267	0.011	0.488733	0.5641	0.624133	0.0395	0.016067	0.072067	0.5064	0.5208	0.606033	0.548033	0.529767	0.609967	0.591933	0.581133	0.605767
10.8333	0.777933	0.808433	0.825967	0.887567	0.8696	0.8773	0.779533	0.8214	0.8158	0.7827	0.809367	0.812967	0.755567	0.744467	0.770733	0.8584	0.857667	0.879433	0.864733	0.868833	0.870333	0.008733	0.008933	0.010133	0.009367	0.009433	0.010033	0.010667	0.010367	0.0111	0.488533	0.5661	0.629033	0.0462	0.016567	0.087267	0.505	0.5264	0.602633	0.542633	0.535367	0.618467	0.595333	0.571833	0.593467
11	0.781333	0.812733	0.825267	0.890067	0.8729	0.8805	0.781133	0.825	0.8189	0.7865	0.811167	0.815967	0.761067	0.753267	0.771333	0.8602	0.860667	0.882033	0.869733	0.873133	0.876333	0.008633	0.008833	0.009933	0.009267	0.009433	0.009933	0.010567	0.010467	0.0113	0.486333	0.5714	0.633633	0.0548	0.017667	0.106967	0.5133	0.5248	0.616833	0.544533	0.538967	0.618667	0.577833	0.579033	0.586567
11.1667	0.783133	0.812933	0.824767	0.891567	0.8754	0.8833	0.786133	0.8276	0.821	0.7894	0.812667	0.818867	0.763567	0.758067	0.775333	0.8612	0.860467	0.882733	0.872533	0.875833	0.879433	0.008733	0.008833	0.009833	0.009267	0.009433	0.009733	0.010667	0.010567	0.0112	0.484933	0.5747	0.637933	0.0648	0.018767	0.134367	0.5114	0.5272	0.628833	0.540433	0.538067	0.623367	0.571733	0.591833	0.568867
11.3333	0.783533	0.814733	0.823967	0.893867	0.8782	0.8856	0.785333	0.829	0.82	0.7911	0.813167	0.820667	0.765867	0.755867	0.774633	0.8624	0.865467	0.887833	0.873433	0.875833	0.880033	0.008733	0.008833	0.009933	0.009267	0.009433	0.009933	0.010567	0.010367	0.0113	0.485733	0.5776	0.641433	0.0789	0.020267	0.174767	0.5109	0.5281	0.626733	0.532233	0.545567	0.629767	0.579933	0.591733	0.586867
11.5	0.780533	0.815733	0.824367	0.894567	0.8792	0.8871	0.784533	0.8307	0.8218	0.7935	0.814267	0.820667	0.762567	0.751567	0.771433	0.8678	0.870667	0.894133	0.877633	0.880133	0.885233	0.008733	0.008933	0.009833	0.009167	0.009433	0.010033	0.010567	0.010167	0.0111	0.481633	0.5887	0.643333	0.0953	0.022467	0.229967	0.5047	0.5341	0.631433	0.525033	0.548567	0.637467	0.569033	0.579733	0.573167
11.6667	0.785333	0.817233	0.824267	0.895767	0.8802	0.8879	0.787833	0.8297	0.8217	0.7957	0.815567	0.822567	0.769967	0.758267	0.775633	0.8682	0.867867	0.890433	0.878633	0.881133	0.886333	0.008733	0.008933	0.009933	0.009167	0.009333	0.009833	0.010567	0.010367	0.0113	0.479533	0.5775	0.646633	0.1175	0.024667	0.284967	0.5108	0.5341	0.631633	0.519033	0.541867	0.634567	0.590633	0.579633	0.556967
11.8333	0.784233	0.816233	0.824167	0.898967	0.8832	0.8914	0.790933	0.8332	0.8246	0.7983	0.816667	0.825367	0.772167	0.763167	0.778233	0.8669	0.865267	0.887133	0.882333	0.884033	0.887933	0.008633	0.008833	0.009733	0.009167	0.009333	0.010033	0.010667	0.010367	0.0114	0.486133	0.5747	0.654833	0.1408	0.027567	0.319867	0.5122	0.5348	0.650033	0.513533	0.549967	0.646467	0.599333	0.589533	0.582267
12	0.786133	0.817933	0.825267	0.900667	0.8875	0.8947	0.790433	0.8333	0.8248	0.8001	0.817967	0.826067	0.774567	0.764267	0.781133	0.8704	0.871067	0.891833	0.883833	0.886533	0.890133	0.008633	0.008933	0.009933	0.009467	0.009333	0.009933	0.010567	0.010267	0.0109	0.488333	0.5804	0.655833	0.1774	0.031567	0.354267	0.5226	0.5421	0.639433	0.510533	0.558167	0.652567	0.587033	0.607933	0.584367
12.1667	0.788433	0.821333	0.827367	0.902967	0.8882	0.8953	0.792133	0.8367	0.8259	0.8022	0.816767	0.826767	0.774967	0.764667	0.780633	0.8754	0.876667	0.898533	0.883633	0.886133	0.889133	0.008633	0.008933	0.009733	0.009167	0.009333	0.009933	0.010567	0.010267	0.0111	0.495033	0.5831	0.655733	0.2333	0.036467	0.367367	0.5242	0.5406	0.656033	0.512633	0.560667	0.657067	0.559333	0.592233	0.583467
12.3333	0.790033	0.821733	0.826667	0.904067	0.8905	0.8986	0.793133	0.8381	0.8266	0.8048	0.817967	0.828267	0.780967	0.770467	0.783133	0.8783	0.879967	0.902333	0.888133	0.890733	0.896033	0.008633	0.009133	0.009733	0.009167	0.009433	0.009933	0.010567	0.010367	0.0113	0.500733	0.5857	0.657733	0.2803	0.042567	0.383667	0.5248	0.54	0.661833	0.514833	0.566467	0.660267	0.552333	0.589033	0.583667
12.5	0.787533	0.821433	0.829067	0.903967	0.8911	0.8996	0.791733	0.8321	0.8219	0.8057	0.820567	0.830367	0.782067	0.772467	0.784233	0.8803	0.881367	0.904033	0.890233	0.891633	0.896833	0.008633	0.009033	0.009933	0.009167	0.009333	0.010033	0.010567	0.010267	0.0113	0.493933	0.5904	0.661133	0.3219	0.050767	0.406467	0.5315	0.5489	0.651033	0.524333	0.571267	0.666867	0.551233	0.614233	0.591267
12.6667	0.790933	0.822533	0.829167	0.906167	0.8929	0.9012	0.793333	0.8348	0.8258	0.8049	0.821667	0.831267	0.786667	0.775967	0.786733	0.879	0.881267	0.902933	0.891633	0.892933	0.898933	0.008533	0.008933	0.009733	0.009167	0.009533	0.010133	0.010467	0.010367	0.0113	0.491933	0.5854	0.664633	0.3376	0.059367	0.420667	0.5303	0.5437	0.671533	0.526433	0.584067	0.681567	0.540333	0.617433	0.590767
12.8333	0.790033	0.822033	0.829067	0.905467	0.8911	0.9008	0.795833	0.8373	0.8272	0.8059	0.818867	0.830367	0.787367	0.776867	0.787633	0.8837	0.884467	0.908533	0.894133	0.895433	0.901533	0.008533	0.009033	0.009733	0.009067	0.009533	0.009833	0.010467	0.010467	0.0114	0.493933	0.588	0.663833	0.3525	0.072967	0.433867	0.5275	0.5479	0.679333	0.520133	0.573967	0.679367	0.542633	0.607733	0.588467
13	0.791233	0.823333	0.830467	0.910267	0.8953	0.9038	0.798533	0.8423	0.8297	0.8067	0.818367	0.832467	0.783167	0.770167	0.782633	0.885	0.886367	0.907733	0.894933	0.896033	0.900933	0.008533	0.009033	0.009633	0.009167	0.009633	0.009933	0.010367	0.010167	0.0111	0.493433	0.5898	0.667933	0.3683	0.088567	0.452767	0.5253	0.5538	0.692133	0.513433	0.578667	0.680867	0.542633	0.600333	0.581967
13.1667	0.791033	0.823333	0.829967	0.912967	0.896	0.9048	0.800833	0.8435	0.8288	0.8049	0.816267	0.831967	0.792967	0.779067	0.789233	0.8848	0.887767	0.910033	0.896233	0.896233	0.901933	0.008533	0.009133	0.009733	0.009067	0.009633	0.009633	0.010467	0.010467	0.0117	0.495933	0.5902	0.667233	0.3868	0.109167	0.468767	0.5237	0.559	0.686033	0.514433	0.577667	0.681767	0.535333	0.584933	0.579967
13.3333	0.789833	0.824333	0.825467	0.914567	0.898	0.9062	0.799833	0.8389	0.8261	0.8079	0.821167	0.835267	0.790267	0.776867	0.786633	0.8881	0.893367	0.915533	0.897233	0.897433	0.902733	0.008533	0.009433	0.009833	0.009167	0.009733	0.009933	0.010367	0.010367	0.0112	0.495533	0.5933	0.666933	0.4092	0.139167	0.482067	0.5264	0.5656	0.669133	0.517333	0.589467	0.699267	0.534133	0.572733	0.575467
13.5	0.794233	0.826933	0.828767	0.914967	0.9002	0.9094	0.801233	0.8435	0.8288	0.8079	0.820567	0.834467	0.792067	0.779567	0.787533	0.8886	0.892567	0.912033	0.901433	0.901433	0.908433	0.008533	0.009533	0.009733	0.009067	0.009733	0.009633	0.010667	0.010267	0.0112	0.495633	0.5925	0.671033	0.4232	0.178067	0.482967	0.5298	0.5677	0.675933	0.519433	0.587967	0.698867	0.526833	0.566833	0.571667
13.6667	0.796033	0.827933	0.828267	0.913767	0.8982	0.9081	0.805233	0.8479	0.833	0.8079	0.821367	0.836967	0.791667	0.781467	0.790833	0.8896	0.894167	0.913833	0.901133	0.902333	0.908433	0.008433	0.009633	0.009633	0.009167	0.009933	0.009833	0.010367	0.010267	0.0111	0.499133	0.5923	0.673633	0.4331	0.236167	0.497767	0.5359	0.5679	0.706233	0.521333	0.596067	0.707267	0.537833	0.546933	0.564067
13.8333	0.793833	0.824733	0.825667	0.916367	0.9003	0.9094	0.805233	0.8483	0.831	0.8082	0.821567	0.834567	0.791467	0.778367	0.787833	0.8942	0.899967	0.919333	0.902133	0.902533	0.908333	0.008433	0.009833	0.009633	0.009267	0.010033	0.009833	0.010467	0.010367	0.0113	0.496833	0.5965	0.671233	0.442	0.288667	0.512867	0.5368	0.5733	0.703733	0.528133	0.596167	0.717767	0.540733	0.542833	0.558267
14	0.798033	0.827033	0.826767	0.917467	0.9017	0.9113	0.809133	0.8499	0.8339	0.8063	0.823567	0.834367	0.790467	0.776667	0.787533	0.8924	0.897367	0.915333	0.904133	0.904733	0.912033	0.008433	0.010133	0.009533	0.008967	0.010233	0.009833	0.010367	0.010567	0.0113	0.499633	0.5985	0.680133	0.443	0.327767	0.517667	0.5346	0.5771	0.713633	0.530433	0.603867	0.723667	0.528033	0.534533	0.555667
14.1667	0.800333	0.827233	0.826867	0.918867	0.9045	0.9137	0.809033	0.8482	0.8329	0.8077	0.824667	0.836767	0.793467	0.779967	0.788933	0.8918	0.901067	0.917933	0.904233	0.905033	0.911333	0.008433	0.010733	0.009633	0.009067	0.010533	0.009833	0.010467	0.010567	0.0115	0.502933	0.6042	0.678933	0.4516	0.358367	0.535967	0.5401	0.5878	0.716133	0.541733	0.609167	0.729067	0.517533	0.517733	0.542267
14.3333	0.798733	0.826833	0.827667	0.916967	0.9021	0.9121	0.811833	0.8514	0.8345	0.8078	0.823567	0.836167	0.789567	0.776867	0.788433	0.8929	0.901067	0.917933	0.905333	0.905933	0.912533	0.008433	0.010633	0.009433	0.008967	0.010933	0.009733	0.010367	0.010367	0.0112	0.503933	0.5986	0.680033	0.4541	0.373867	0.546967	0.535	0.5866	0.721933	0.543133	0.610167	0.735367	0.503633	0.515433	0.547067
14.5	0.797733	0.825833	0.827267	0.921767	0.9071	0.9173	0.803133	0.8392	0.8255	0.8071	0.826167	0.837267	0.791667	0.782267	0.792533	0.8904	0.902867	0.919833	0.909133	0.909533	0.915833	0.008533	0.011433	0.009933	0.009067	0.011333	0.009833	0.010467	0.010567	0.0114	0.509833	0.6013	0.684233	0.4595	0.390467	0.558967	0.5266	0.6071	0.691033	0.550633	0.617467	0.745567	0.496533	0.514633	0.534467
14.6667	0.797833	0.824433	0.826067	0.922867	0.9083	0.918	0.807833	0.8461	0.8313	0.8057	0.827967	0.835967	0.783167	0.775567	0.785933	0.8925	0.907967	0.926433	0.906833	0.907733	0.913533	0.008433	0.011833	0.009633	0.008967	0.011633	0.009833	0.010367	0.010167	0.0111	0.505833	0.6002	0.674833	0.4664	0.412167	0.570067	0.5363	0.5994	0.713933	0.557733	0.615867	0.748067	0.471433	0.511433	0.530867
14.8333	0.800233	0.821933	0.824767	0.922567	0.9078	0.9174	0.804233	0.8435	0.8278	0.8036	0.827767	0.833767	0.781667	0.776567	0.788433	0.893	0.908267	0.924333	0.906933	0.908233	0.915133	0.008533	0.012533	0.009833	0.009067	0.012333	0.009733	0.010467	0.010367	0.0112	0.507233	0.6032	0.678433	0.4688	0.436267	0.583267	0.5318	0.6058	0.707933	0.561433	0.619567	0.754467	0.458733	0.521333	0.531367
15	0.802833	0.822133	0.824567	0.921967	0.9061	0.9162	0.805733	0.8461	0.8308	0.8025	0.827967	0.832667	0.778167	0.776767	0.787133	0.8889	0.905167	0.920133	0.906333	0.907033	0.914533	0.008333	0.013033	0.009533	0.008867	0.012833	0.009633	0.010467	0.010267	0.0112	0.510233	0.6051	0.685233	0.4737	0.456767	0.593067	0.5336	0.5995	0.723133	0.561833	0.621367	0.754267	0.449633	0.500333	0.532867
15.1667	0.802233	0.825733	0.822667	0.923667	0.9086	0.9185	0.806133	0.8464	0.83	0.806	0.830067	0.834767	0.783867	0.781467	0.790633	0.8906	0.907367	0.922733	0.908433	0.909933	0.917033	0.008433	0.014033	0.009633	0.008867	0.013633	0.009533	0.010467	0.010367	0.0112	0.514433	0.6065	0.688133	0.4764	0.476867	0.608167	0.535	0.6109	0.719633	0.565433	0.625867	0.764267	0.454033	0.488733	0.528967
15.3333	0.798833	0.822633	0.822467	0.923367	0.9081	0.9186	0.808533	0.8475	0.8325	0.8052	0.829867	0.833567	0.784467	0.780467	0.793933	0.8927	0.911467	0.926733	0.908033	0.908933	0.915733	0.008433	0.014633	0.009633	0.008967	0.014233	0.009733	0.010367	0.010367	0.0113	0.514333	0.6067	0.681933	0.4821	0.492367	0.619267	0.5371	0.6116	0.724133	0.569033	0.626567	0.765767	0.451933	0.488133	0.527067
15.5	0.803033	0.821133	0.822867	0.924467	0.9103	0.9207	0.805133	0.8442	0.8302	0.8072	0.830367	0.834167	0.779567	0.777967	0.790233	0.8906	0.910567	0.925433	0.910833	0.912833	0.920333	0.008433	0.015633	0.009733	0.008967	0.015033	0.009733	0.010467	0.010267	0.0113	0.518233	0.6136	0.692133	0.484	0.499467	0.633467	0.5367	0.6263	0.715033	0.574933	0.626767	0.766367	0.451933	0.488333	0.530867
15.6667	0.798533	0.816133	0.821667	0.923767	0.9111	0.9218	0.805733	0.8477	0.8333	0.8087	0.831867	0.835767	0.780767	0.784567	0.793233	0.8917	0.914967	0.931633	0.910933	0.913333	0.921633	0.008333	0.016633	0.009533	0.008867	0.016233	0.009733	0.010467	0.010467	0.0112	0.515933	0.6084	0.680233	0.4874	0.511167	0.644767	0.5416	0.6246	0.724533	0.580233	0.628067	0.767667	0.455833	0.486333	0.529267
15.8333	0.801733	0.820833	0.822767	0.925367	0.9127	0.9224	0.806533	0.8467	0.8324	0.8079	0.829667	0.833667	0.775967	0.782567	0.788333	0.8903	0.914967	0.928133	0.909233	0.912733	0.920633	0.008333	0.017733	0.009533	0.008767	0.017533	0.009533	0.010367	0.010267	0.011	0.520933	0.6157	0.687933	0.4988	0.529567	0.654067	0.5458	0.6314	0.732133	0.584933	0.632867	0.772967	0.447333	0.473533	0.535267
16	0.802233	0.819133	0.824067	0.922867	0.9087	0.9194	0.804333	0.846	0.8321	0.8064	0.828467	0.832967	0.784867	0.787167	0.796933	0.8915	0.912967	0.925733	0.907533	0.911333	0.918933	0.008433	0.018633	0.009533	0.008867	0.018433	0.009533	0.010467	0.010667	0.0114	0.520233	0.6172	0.691933	0.5007	0.539967	0.661167	0.5427	0.6358	0.731833	0.584333	0.630167	0.773167	0.458233	0.474733	0.533667

[truncated: 7 more sheets: Figure 5e, Figure 5f, Supp fig 1, Supp fig 1D, Supp fig 4, Supp fig 4D , Supp fig 5]
